# Supplementary material for: Interactions between mosquito genetic background and Wolbachia strain affect dengue virus blocking and fitness in South American populations of Aedes aegypti
Source: PLoS Negl Trop Dis. 2026 May 27;20(5):e0014403. doi: 10.1371/journal.pntd.0014403 (PMC13245867; doi:10.1371/journal.pntd.0014403)
Supplement: S1 Data — Pairwise differences, standard errors, test statistics, and adjusted p-values are reported for all comparisons. (XLSX) [file pntd.0014403.s005.xlsx]

## Sheet: Table legend
S5 Data 5. Full pairwise comparisons of dengue viral load across mosquito populations, Wolbachia infection states, dengue virus (DENV) serotypes, and days post-infection (DPI). Pairwise differences, standard errors, test statistics, and adjusted p-values are reported for all comparisons.

## Sheet: ALL SG
Country	DPI	Virus	Wolb Status	-Country	-DPI	-Virus	-Wolb Status	Difference	Std Error	t Ratio	Prob>|t|	Lower 95%	Upper 95%
Brazil	5	DENV1	wAlb	Brazil	5	DENV1	wMel	1.71867	0.465779	3.69	0.158	-0.16812	3.60545
Brazil	5	DENV1	wAlb	Brazil	5	DENV1	WT	-0.70967	0.465779	-1.52	1	-2.59645	1.17712
Brazil	5	DENV1	wAlb	Brazil	5	DENV2	wAlb	1.71867	0.465779	3.69	0.158	-0.16812	3.60545
Brazil	5	DENV1	wAlb	Brazil	5	DENV2	wMel	1.71867	0.465779	3.69	0.158	-0.16812	3.60545
Brazil	5	DENV1	wAlb	Brazil	5	DENV2	WT	1.517	0.465779	3.26	0.4444	-0.36979	3.40379
Brazil	5	DENV1	wAlb	Brazil	10	DENV1	wAlb	-0.89717	0.465779	-1.93	0.9998	-2.78395	0.98962
Brazil	5	DENV1	wAlb	Brazil	10	DENV1	wMel	0.167	0.465779	0.36	1	-1.71979	2.05379
Brazil	5	DENV1	wAlb	Brazil	10	DENV1	WT	-3.53217	0.465779	-7.58	<.0001*	-5.41895	-1.64538
Brazil	5	DENV1	wAlb	Brazil	10	DENV2	wAlb	0.577	0.465779	1.24	1	-1.30979	2.46379
Brazil	5	DENV1	wAlb	Brazil	10	DENV2	wMel	0.822	0.465779	1.76	1	-1.06479	2.70879
Brazil	5	DENV1	wAlb	Brazil	10	DENV2	WT	-2.21217	0.465779	-4.75	0.0030*	-4.09895	-0.32538
Brazil	5	DENV1	wAlb	Brazil	15	DENV1	wAlb	-1.47883	0.465779	-3.17	0.5148	-3.36562	0.40795
Brazil	5	DENV1	wAlb	Brazil	15	DENV1	wMel	1.082	0.465779	2.32	0.9868	-0.80479	2.96879
Brazil	5	DENV1	wAlb	Brazil	15	DENV1	WT	-3.89633	0.465779	-8.37	<.0001*	-5.78312	-2.00955
Brazil	5	DENV1	wAlb	Brazil	15	DENV2	wAlb	-1.10300	0.465779	-2.37	0.9816	-2.98979	0.78379
Brazil	5	DENV1	wAlb	Brazil	15	DENV2	wMel	1.6174	0.465779	3.47	0.2797	-0.26939	3.50419
Brazil	5	DENV1	wAlb	Brazil	15	DENV2	WT	-4.65133	0.465779	-9.99	<.0001*	-6.53812	-2.76455
Brazil	5	DENV1	wAlb	Paraguay	5	DENV1	wAlb	-0.35300	0.465779	-0.76	1	-2.23979	1.53379
Brazil	5	DENV1	wAlb	Paraguay	5	DENV1	wMel	1.31033	0.465779	2.81	0.8109	-0.57645	3.19712
Brazil	5	DENV1	wAlb	Paraguay	5	DENV1	WT	-2.41383	0.465779	-5.18	0.0004*	-4.30062	-0.52705
Brazil	5	DENV1	wAlb	Paraguay	5	DENV2	wAlb	1.3595	0.465779	2.92	0.7336	-0.52729	3.24629
Brazil	5	DENV1	wAlb	Paraguay	5	DENV2	wMel	1.65192	0.465779	3.55	0.2328	-0.23487	3.5387
Brazil	5	DENV1	wAlb	Paraguay	5	DENV2	WT	0.8345	0.465779	1.79	1	-1.05229	2.72129
Brazil	5	DENV1	wAlb	Paraguay	10	DENV1	wAlb	-0.89133	0.465779	-1.91	0.9998	-2.77812	0.99545
Brazil	5	DENV1	wAlb	Paraguay	10	DENV1	wMel	0.81117	0.465779	1.74	1	-1.07562	2.69795
Brazil	5	DENV1	wAlb	Paraguay	10	DENV1	WT	-3.83800	0.465779	-8.24	<.0001*	-5.72479	-1.95121
Brazil	5	DENV1	wAlb	Paraguay	10	DENV2	wAlb	-1.51217	0.465779	-3.25	0.4531	-3.39895	0.37462
Brazil	5	DENV1	wAlb	Paraguay	10	DENV2	wMel	-0.33633	0.465779	-0.72	1	-2.22312	1.55045
Brazil	5	DENV1	wAlb	Paraguay	10	DENV2	WT	-2.58883	0.465779	-5.56	<.0001*	-4.47562	-0.70205
Brazil	5	DENV1	wAlb	Paraguay	15	DENV1	wAlb	-1.82133	0.465779	-3.91	0.0805	-3.70812	0.06545
Brazil	5	DENV1	wAlb	Paraguay	15	DENV1	wMel	0.59317	0.465779	1.27	1	-1.29362	2.47995
Brazil	5	DENV1	wAlb	Paraguay	15	DENV1	WT	-4.76633	0.465779	-10.23	<.0001*	-6.65312	-2.87955
Brazil	5	DENV1	wAlb	Paraguay	15	DENV2	wAlb	-3.02717	0.465779	-6.50	<.0001*	-4.91395	-1.14038
Brazil	5	DENV1	wAlb	Paraguay	15	DENV2	wMel	-0.20967	0.465779	-0.45	1	-2.09645	1.67712
Brazil	5	DENV1	wAlb	Paraguay	15	DENV2	WT	-4.36633	0.465779	-9.37	<.0001*	-6.25312	-2.47955
Brazil	5	DENV1	wAlb	Peru	5	DENV1	wAlb	0.0945	0.465779	0.2	1	-1.79229	1.98129
Brazil	5	DENV1	wAlb	Peru	5	DENV1	wMel	0.91367	0.465779	1.96	0.9997	-0.97312	2.80045
Brazil	5	DENV1	wAlb	Peru	5	DENV1	WT	-2.33967	0.465779	-5.02	0.0008*	-4.22645	-0.45288
Brazil	5	DENV1	wAlb	Peru	5	DENV2	wAlb	-1.13889	0.465779	-2.45	0.9688	-3.02568	0.74789
Brazil	5	DENV1	wAlb	Peru	5	DENV2	wMel	1.12667	0.465779	2.42	0.9737	-0.76011	3.01346
Brazil	5	DENV1	wAlb	Peru	5	DENV2	WT	0.23975	0.465779	0.51	1	-1.64704	2.12654
Brazil	5	DENV1	wAlb	Peru	10	DENV1	wAlb	-2.82800	0.465779	-6.07	<.0001*	-4.71479	-0.94121
Brazil	5	DENV1	wAlb	Peru	10	DENV1	wMel	0.37742	0.465779	0.81	1	-1.50937	2.2642
Brazil	5	DENV1	wAlb	Peru	10	DENV1	WT	-4.36133	0.465779	-9.36	<.0001*	-6.24812	-2.47455
Brazil	5	DENV1	wAlb	Peru	10	DENV2	wAlb	-3.04300	0.465779	-6.53	<.0001*	-4.92979	-1.15621
Brazil	5	DENV1	wAlb	Peru	10	DENV2	wMel	0.69367	0.465779	1.49	1	-1.19312	2.58045
Brazil	5	DENV1	wAlb	Peru	10	DENV2	WT	-3.62050	0.465779	-7.77	<.0001*	-5.50729	-1.73371
Brazil	5	DENV1	wAlb	Peru	15	DENV1	wAlb	-1.94133	0.465779	-4.17	0.0328*	-3.82812	-0.05455
Brazil	5	DENV1	wAlb	Peru	15	DENV1	wMel	0.3945	0.465779	0.85	1	-1.49229	2.28129
Brazil	5	DENV1	wAlb	Peru	15	DENV1	WT	-5.30550	0.465779	-11.39	<.0001*	-7.19229	-3.41871
Brazil	5	DENV1	wAlb	Peru	15	DENV2	wAlb	-3.68633	0.465779	-7.91	<.0001*	-5.57312	-1.79955
Brazil	5	DENV1	wAlb	Peru	15	DENV2	wMel	-2.18967	0.465779	-4.70	0.0037*	-4.07645	-0.30288
Brazil	5	DENV1	wAlb	Peru	15	DENV2	WT	-4.50300	0.465779	-9.67	<.0001*	-6.38979	-2.61621
Brazil	5	DENV1	wMel	Brazil	5	DENV1	WT	-2.42833	0.465779	-5.21	0.0003*	-4.31512	-0.54155
Brazil	5	DENV1	wMel	Brazil	5	DENV2	wAlb	3.941e-15	0.465779	0	1	-1.88679	1.88679
Brazil	5	DENV1	wMel	Brazil	5	DENV2	wMel	1.554e-15	0.465779	0	1	-1.88679	1.88679
Brazil	5	DENV1	wMel	Brazil	5	DENV2	WT	-0.20167	0.465779	-0.43	1	-2.08845	1.68512
Brazil	5	DENV1	wMel	Brazil	10	DENV1	wAlb	-2.61583	0.465779	-5.62	<.0001*	-4.50262	-0.72905
Brazil	5	DENV1	wMel	Brazil	10	DENV1	wMel	-1.55167	0.465779	-3.33	0.3834	-3.43845	0.33512
Brazil	5	DENV1	wMel	Brazil	10	DENV1	WT	-5.25083	0.465779	-11.27	<.0001*	-7.13762	-3.36405
Brazil	5	DENV1	wMel	Brazil	10	DENV2	wAlb	-1.14167	0.465779	-2.45	0.9676	-3.02845	0.74512
Brazil	5	DENV1	wMel	Brazil	10	DENV2	wMel	-0.89667	0.465779	-1.93	0.9998	-2.78345	0.99012
Brazil	5	DENV1	wMel	Brazil	10	DENV2	WT	-3.93083	0.465779	-8.44	<.0001*	-5.81762	-2.04405
Brazil	5	DENV1	wMel	Brazil	15	DENV1	wAlb	-3.19750	0.465779	-6.86	<.0001*	-5.08429	-1.31071
Brazil	5	DENV1	wMel	Brazil	15	DENV1	wMel	-0.63667	0.465779	-1.37	1	-2.52345	1.25012
Brazil	5	DENV1	wMel	Brazil	15	DENV1	WT	-5.61500	0.465779	-12.06	<.0001*	-7.50179	-3.72821
Brazil	5	DENV1	wMel	Brazil	15	DENV2	wAlb	-2.82167	0.465779	-6.06	<.0001*	-4.70845	-0.93488
Brazil	5	DENV1	wMel	Brazil	15	DENV2	wMel	-0.10127	0.465779	-0.22	1	-1.98805	1.78552
Brazil	5	DENV1	wMel	Brazil	15	DENV2	WT	-6.37000	0.465779	-13.68	<.0001*	-8.25679	-4.48321
Brazil	5	DENV1	wMel	Paraguay	5	DENV1	wAlb	-2.07167	0.465779	-4.45	0.0110*	-3.95845	-0.18488
Brazil	5	DENV1	wMel	Paraguay	5	DENV1	wMel	-0.40833	0.465779	-0.88	1	-2.29512	1.47845
Brazil	5	DENV1	wMel	Paraguay	5	DENV1	WT	-4.13250	0.465779	-8.87	<.0001*	-6.01929	-2.24571
Brazil	5	DENV1	wMel	Paraguay	5	DENV2	wAlb	-0.35917	0.465779	-0.77	1	-2.24595	1.52762
Brazil	5	DENV1	wMel	Paraguay	5	DENV2	wMel	-0.06675	0.465779	-0.14	1	-1.95354	1.82004
Brazil	5	DENV1	wMel	Paraguay	5	DENV2	WT	-0.88417	0.465779	-1.90	0.9998	-2.77095	1.00262
Brazil	5	DENV1	wMel	Paraguay	10	DENV1	wAlb	-2.61000	0.465779	-5.60	<.0001*	-4.49679	-0.72321
Brazil	5	DENV1	wMel	Paraguay	10	DENV1	wMel	-0.90750	0.465779	-1.95	0.9997	-2.79429	0.97929
Brazil	5	DENV1	wMel	Paraguay	10	DENV1	WT	-5.55667	0.465779	-11.93	<.0001*	-7.44345	-3.66988
Brazil	5	DENV1	wMel	Paraguay	10	DENV2	wAlb	-3.23083	0.465779	-6.94	<.0001*	-5.11762	-1.34405
Brazil	5	DENV1	wMel	Paraguay	10	DENV2	wMel	-2.05500	0.465779	-4.41	0.0127*	-3.94179	-0.16821
Brazil	5	DENV1	wMel	Paraguay	10	DENV2	WT	-4.30750	0.465779	-9.25	<.0001*	-6.19429	-2.42071
Brazil	5	DENV1	wMel	Paraguay	15	DENV1	wAlb	-3.54000	0.465779	-7.60	<.0001*	-5.42679	-1.65321
Brazil	5	DENV1	wMel	Paraguay	15	DENV1	wMel	-1.12550	0.465779	-2.42	0.9742	-3.01229	0.76129
Brazil	5	DENV1	wMel	Paraguay	15	DENV1	WT	-6.48500	0.465779	-13.92	<.0001*	-8.37179	-4.59821
Brazil	5	DENV1	wMel	Paraguay	15	DENV2	wAlb	-4.74583	0.465779	-10.19	<.0001*	-6.63262	-2.85905
Brazil	5	DENV1	wMel	Paraguay	15	DENV2	wMel	-1.92833	0.465779	-4.14	0.0363*	-3.81512	-0.04155
Brazil	5	DENV1	wMel	Paraguay	15	DENV2	WT	-6.08500	0.465779	-13.06	<.0001*	-7.97179	-4.19821
Brazil	5	DENV1	wMel	Peru	5	DENV1	wAlb	-1.62417	0.465779	-3.49	0.2701	-3.51095	0.26262
Brazil	5	DENV1	wMel	Peru	5	DENV1	wMel	-0.80500	0.465779	-1.73	1	-2.69179	1.08179
Brazil	5	DENV1	wMel	Peru	5	DENV1	WT	-4.05833	0.465779	-8.71	<.0001*	-5.94512	-2.17155
Brazil	5	DENV1	wMel	Peru	5	DENV2	wAlb	-2.85756	0.465779	-6.14	<.0001*	-4.74434	-0.97077
Brazil	5	DENV1	wMel	Peru	5	DENV2	wMel	-0.59199	0.465779	-1.27	1	-2.47878	1.29479
Brazil	5	DENV1	wMel	Peru	5	DENV2	WT	-1.47892	0.465779	-3.18	0.5146	-3.36570	0.40787
Brazil	5	DENV1	wMel	Peru	10	DENV1	wAlb	-4.54667	0.465779	-9.76	<.0001*	-6.43345	-2.65988
Brazil	5	DENV1	wMel	Peru	10	DENV1	wMel	-1.34125	0.465779	-2.88	0.7637	-3.22804	0.54554
Brazil	5	DENV1	wMel	Peru	10	DENV1	WT	-6.08000	0.465779	-13.05	<.0001*	-7.96679	-4.19321
Brazil	5	DENV1	wMel	Peru	10	DENV2	wAlb	-4.76167	0.465779	-10.22	<.0001*	-6.64845	-2.87488
Brazil	5	DENV1	wMel	Peru	10	DENV2	wMel	-1.02500	0.465779	-2.20	0.9953	-2.91179	0.86179
Brazil	5	DENV1	wMel	Peru	10	DENV2	WT	-5.33917	0.465779	-11.46	<.0001*	-7.22595	-3.45238
Brazil	5	DENV1	wMel	Peru	15	DENV1	wAlb	-3.66000	0.465779	-7.86	<.0001*	-5.54679	-1.77321
Brazil	5	DENV1	wMel	Peru	15	DENV1	wMel	-1.32417	0.465779	-2.84	0.7904	-3.21095	0.56262
Brazil	5	DENV1	wMel	Peru	15	DENV1	WT	-7.02417	0.465779	-15.08	<.0001*	-8.91095	-5.13738
Brazil	5	DENV1	wMel	Peru	15	DENV2	wAlb	-5.40500	0.465779	-11.60	<.0001*	-7.29179	-3.51821
Brazil	5	DENV1	wMel	Peru	15	DENV2	wMel	-3.90833	0.465779	-8.39	<.0001*	-5.79512	-2.02155
Brazil	5	DENV1	wMel	Peru	15	DENV2	WT	-6.22167	0.465779	-13.36	<.0001*	-8.10845	-4.33488
Brazil	5	DENV1	WT	Brazil	5	DENV2	wAlb	2.42833	0.465779	5.21	0.0003*	0.54155	4.31512
Brazil	5	DENV1	WT	Brazil	5	DENV2	wMel	2.42833	0.465779	5.21	0.0003*	0.54155	4.31512
Brazil	5	DENV1	WT	Brazil	5	DENV2	WT	2.22667	0.465779	4.78	0.0026*	0.33988	4.11345
Brazil	5	DENV1	WT	Brazil	10	DENV1	wAlb	-0.18750	0.465779	-0.40	1	-2.07429	1.69929
Brazil	5	DENV1	WT	Brazil	10	DENV1	wMel	0.87667	0.465779	1.88	0.9999	-1.01012	2.76345
Brazil	5	DENV1	WT	Brazil	10	DENV1	WT	-2.82250	0.465779	-6.06	<.0001*	-4.70929	-0.93571
Brazil	5	DENV1	WT	Brazil	10	DENV2	wAlb	1.28667	0.465779	2.76	0.8435	-0.60012	3.17345
Brazil	5	DENV1	WT	Brazil	10	DENV2	wMel	1.53167	0.465779	3.29	0.4181	-0.35512	3.41845
Brazil	5	DENV1	WT	Brazil	10	DENV2	WT	-1.50250	0.465779	-3.23	0.4708	-3.38929	0.38429
Brazil	5	DENV1	WT	Brazil	15	DENV1	wAlb	-0.76917	0.465779	-1.65	1	-2.65595	1.11762
Brazil	5	DENV1	WT	Brazil	15	DENV1	wMel	1.79167	0.465779	3.85	0.0987	-0.09512	3.67845
Brazil	5	DENV1	WT	Brazil	15	DENV1	WT	-3.18667	0.465779	-6.84	<.0001*	-5.07345	-1.29988
Brazil	5	DENV1	WT	Brazil	15	DENV2	wAlb	-0.39333	0.465779	-0.84	1	-2.28012	1.49345
Brazil	5	DENV1	WT	Brazil	15	DENV2	wMel	2.32707	0.465779	5	0.0010*	0.44028	4.21385
Brazil	5	DENV1	WT	Brazil	15	DENV2	WT	-3.94167	0.465779	-8.46	<.0001*	-5.82845	-2.05488
Brazil	5	DENV1	WT	Paraguay	5	DENV1	wAlb	0.35667	0.465779	0.77	1	-1.53012	2.24345
Brazil	5	DENV1	WT	Paraguay	5	DENV1	wMel	2.02	0.465779	4.34	0.0172*	0.13321	3.90679
Brazil	5	DENV1	WT	Paraguay	5	DENV1	WT	-1.70417	0.465779	-3.66	0.1725	-3.59095	0.18262
Brazil	5	DENV1	WT	Paraguay	5	DENV2	wAlb	2.06917	0.465779	4.44	0.0113*	0.18238	3.95595
Brazil	5	DENV1	WT	Paraguay	5	DENV2	wMel	2.36158	0.465779	5.07	0.0007*	0.4748	4.24837
Brazil	5	DENV1	WT	Paraguay	5	DENV2	WT	1.54417	0.465779	3.32	0.3963	-0.34262	3.43095
Brazil	5	DENV1	WT	Paraguay	10	DENV1	wAlb	-0.18167	0.465779	-0.39	1	-2.06845	1.70512
Brazil	5	DENV1	WT	Paraguay	10	DENV1	wMel	1.52083	0.465779	3.27	0.4374	-0.36595	3.40762
Brazil	5	DENV1	WT	Paraguay	10	DENV1	WT	-3.12833	0.465779	-6.72	<.0001*	-5.01512	-1.24155
Brazil	5	DENV1	WT	Paraguay	10	DENV2	wAlb	-0.80250	0.465779	-1.72	1	-2.68929	1.08429
Brazil	5	DENV1	WT	Paraguay	10	DENV2	wMel	0.37333	0.465779	0.8	1	-1.51345	2.26012
Brazil	5	DENV1	WT	Paraguay	10	DENV2	WT	-1.87917	0.465779	-4.03	0.0529	-3.76595	0.00762
Brazil	5	DENV1	WT	Paraguay	15	DENV1	wAlb	-1.11167	0.465779	-2.39	0.979	-2.99845	0.77512
Brazil	5	DENV1	WT	Paraguay	15	DENV1	wMel	1.30283	0.465779	2.8	0.8216	-0.58395	3.18962
Brazil	5	DENV1	WT	Paraguay	15	DENV1	WT	-4.05667	0.465779	-8.71	<.0001*	-5.94345	-2.16988
Brazil	5	DENV1	WT	Paraguay	15	DENV2	wAlb	-2.31750	0.465779	-4.98	0.0011*	-4.20429	-0.43071
Brazil	5	DENV1	WT	Paraguay	15	DENV2	wMel	0.5	0.465779	1.07	1	-1.38679	2.38679
Brazil	5	DENV1	WT	Paraguay	15	DENV2	WT	-3.65667	0.465779	-7.85	<.0001*	-5.54345	-1.76988
Brazil	5	DENV1	WT	Peru	5	DENV1	wAlb	0.80417	0.465779	1.73	1	-1.08262	2.69095
Brazil	5	DENV1	WT	Peru	5	DENV1	wMel	1.62333	0.465779	3.49	0.2712	-0.26345	3.51012
Brazil	5	DENV1	WT	Peru	5	DENV1	WT	-1.63000	0.465779	-3.50	0.2619	-3.51679	0.25679
Brazil	5	DENV1	WT	Peru	5	DENV2	wAlb	-0.42922	0.465779	-0.92	1	-2.31601	1.45756
Brazil	5	DENV1	WT	Peru	5	DENV2	wMel	1.83634	0.465779	3.94	0.0724	-0.05044	3.72313
Brazil	5	DENV1	WT	Peru	5	DENV2	WT	0.94942	0.465779	2.04	0.9991	-0.93737	2.8362
Brazil	5	DENV1	WT	Peru	10	DENV1	wAlb	-2.11833	0.465779	-4.55	0.0073*	-4.00512	-0.23155
Brazil	5	DENV1	WT	Peru	10	DENV1	wMel	1.08708	0.465779	2.33	0.9857	-0.79970	2.97387
Brazil	5	DENV1	WT	Peru	10	DENV1	WT	-3.65167	0.465779	-7.84	<.0001*	-5.53845	-1.76488
Brazil	5	DENV1	WT	Peru	10	DENV2	wAlb	-2.33333	0.465779	-5.01	0.0009*	-4.22012	-0.44655
Brazil	5	DENV1	WT	Peru	10	DENV2	wMel	1.40333	0.465779	3.01	0.6562	-0.48345	3.29012
Brazil	5	DENV1	WT	Peru	10	DENV2	WT	-2.91083	0.465779	-6.25	<.0001*	-4.79762	-1.02405
Brazil	5	DENV1	WT	Peru	15	DENV1	wAlb	-1.23167	0.465779	-2.64	0.9057	-3.11845	0.65512
Brazil	5	DENV1	WT	Peru	15	DENV1	wMel	1.10417	0.465779	2.37	0.9812	-0.78262	2.99095
Brazil	5	DENV1	WT	Peru	15	DENV1	WT	-4.59583	0.465779	-9.87	<.0001*	-6.48262	-2.70905
Brazil	5	DENV1	WT	Peru	15	DENV2	wAlb	-2.97667	0.465779	-6.39	<.0001*	-4.86345	-1.08988
Brazil	5	DENV1	WT	Peru	15	DENV2	wMel	-1.48000	0.465779	-3.18	0.5126	-3.36679	0.40679
Brazil	5	DENV1	WT	Peru	15	DENV2	WT	-3.79333	0.465779	-8.14	<.0001*	-5.68012	-1.90655
Brazil	5	DENV2	wAlb	Brazil	5	DENV2	wMel	-2.39e-15	0.465779	-0.00	1	-1.88679	1.88679
Brazil	5	DENV2	wAlb	Brazil	5	DENV2	WT	-0.20167	0.465779	-0.43	1	-2.08845	1.68512
Brazil	5	DENV2	wAlb	Brazil	10	DENV1	wAlb	-2.61583	0.465779	-5.62	<.0001*	-4.50262	-0.72905
Brazil	5	DENV2	wAlb	Brazil	10	DENV1	wMel	-1.55167	0.465779	-3.33	0.3834	-3.43845	0.33512
Brazil	5	DENV2	wAlb	Brazil	10	DENV1	WT	-5.25083	0.465779	-11.27	<.0001*	-7.13762	-3.36405
Brazil	5	DENV2	wAlb	Brazil	10	DENV2	wAlb	-1.14167	0.465779	-2.45	0.9676	-3.02845	0.74512
Brazil	5	DENV2	wAlb	Brazil	10	DENV2	wMel	-0.89667	0.465779	-1.93	0.9998	-2.78345	0.99012
Brazil	5	DENV2	wAlb	Brazil	10	DENV2	WT	-3.93083	0.465779	-8.44	<.0001*	-5.81762	-2.04405
Brazil	5	DENV2	wAlb	Brazil	15	DENV1	wAlb	-3.19750	0.465779	-6.86	<.0001*	-5.08429	-1.31071
Brazil	5	DENV2	wAlb	Brazil	15	DENV1	wMel	-0.63667	0.465779	-1.37	1	-2.52345	1.25012
Brazil	5	DENV2	wAlb	Brazil	15	DENV1	WT	-5.61500	0.465779	-12.06	<.0001*	-7.50179	-3.72821
Brazil	5	DENV2	wAlb	Brazil	15	DENV2	wAlb	-2.82167	0.465779	-6.06	<.0001*	-4.70845	-0.93488
Brazil	5	DENV2	wAlb	Brazil	15	DENV2	wMel	-0.10127	0.465779	-0.22	1	-1.98805	1.78552
Brazil	5	DENV2	wAlb	Brazil	15	DENV2	WT	-6.37000	0.465779	-13.68	<.0001*	-8.25679	-4.48321
Brazil	5	DENV2	wAlb	Paraguay	5	DENV1	wAlb	-2.07167	0.465779	-4.45	0.0110*	-3.95845	-0.18488
Brazil	5	DENV2	wAlb	Paraguay	5	DENV1	wMel	-0.40833	0.465779	-0.88	1	-2.29512	1.47845
Brazil	5	DENV2	wAlb	Paraguay	5	DENV1	WT	-4.13250	0.465779	-8.87	<.0001*	-6.01929	-2.24571
Brazil	5	DENV2	wAlb	Paraguay	5	DENV2	wAlb	-0.35917	0.465779	-0.77	1	-2.24595	1.52762
Brazil	5	DENV2	wAlb	Paraguay	5	DENV2	wMel	-0.06675	0.465779	-0.14	1	-1.95354	1.82004
Brazil	5	DENV2	wAlb	Paraguay	5	DENV2	WT	-0.88417	0.465779	-1.90	0.9998	-2.77095	1.00262
Brazil	5	DENV2	wAlb	Paraguay	10	DENV1	wAlb	-2.61000	0.465779	-5.60	<.0001*	-4.49679	-0.72321
Brazil	5	DENV2	wAlb	Paraguay	10	DENV1	wMel	-0.90750	0.465779	-1.95	0.9997	-2.79429	0.97929
Brazil	5	DENV2	wAlb	Paraguay	10	DENV1	WT	-5.55667	0.465779	-11.93	<.0001*	-7.44345	-3.66988
Brazil	5	DENV2	wAlb	Paraguay	10	DENV2	wAlb	-3.23083	0.465779	-6.94	<.0001*	-5.11762	-1.34405
Brazil	5	DENV2	wAlb	Paraguay	10	DENV2	wMel	-2.05500	0.465779	-4.41	0.0127*	-3.94179	-0.16821
Brazil	5	DENV2	wAlb	Paraguay	10	DENV2	WT	-4.30750	0.465779	-9.25	<.0001*	-6.19429	-2.42071
Brazil	5	DENV2	wAlb	Paraguay	15	DENV1	wAlb	-3.54000	0.465779	-7.60	<.0001*	-5.42679	-1.65321
Brazil	5	DENV2	wAlb	Paraguay	15	DENV1	wMel	-1.12550	0.465779	-2.42	0.9742	-3.01229	0.76129
Brazil	5	DENV2	wAlb	Paraguay	15	DENV1	WT	-6.48500	0.465779	-13.92	<.0001*	-8.37179	-4.59821
Brazil	5	DENV2	wAlb	Paraguay	15	DENV2	wAlb	-4.74583	0.465779	-10.19	<.0001*	-6.63262	-2.85905
Brazil	5	DENV2	wAlb	Paraguay	15	DENV2	wMel	-1.92833	0.465779	-4.14	0.0363*	-3.81512	-0.04155
Brazil	5	DENV2	wAlb	Paraguay	15	DENV2	WT	-6.08500	0.465779	-13.06	<.0001*	-7.97179	-4.19821
Brazil	5	DENV2	wAlb	Peru	5	DENV1	wAlb	-1.62417	0.465779	-3.49	0.2701	-3.51095	0.26262
Brazil	5	DENV2	wAlb	Peru	5	DENV1	wMel	-0.80500	0.465779	-1.73	1	-2.69179	1.08179
Brazil	5	DENV2	wAlb	Peru	5	DENV1	WT	-4.05833	0.465779	-8.71	<.0001*	-5.94512	-2.17155
Brazil	5	DENV2	wAlb	Peru	5	DENV2	wAlb	-2.85756	0.465779	-6.14	<.0001*	-4.74434	-0.97077
Brazil	5	DENV2	wAlb	Peru	5	DENV2	wMel	-0.59199	0.465779	-1.27	1	-2.47878	1.29479
Brazil	5	DENV2	wAlb	Peru	5	DENV2	WT	-1.47892	0.465779	-3.18	0.5146	-3.36570	0.40787
Brazil	5	DENV2	wAlb	Peru	10	DENV1	wAlb	-4.54667	0.465779	-9.76	<.0001*	-6.43345	-2.65988
Brazil	5	DENV2	wAlb	Peru	10	DENV1	wMel	-1.34125	0.465779	-2.88	0.7637	-3.22804	0.54554
Brazil	5	DENV2	wAlb	Peru	10	DENV1	WT	-6.08000	0.465779	-13.05	<.0001*	-7.96679	-4.19321
Brazil	5	DENV2	wAlb	Peru	10	DENV2	wAlb	-4.76167	0.465779	-10.22	<.0001*	-6.64845	-2.87488
Brazil	5	DENV2	wAlb	Peru	10	DENV2	wMel	-1.02500	0.465779	-2.20	0.9953	-2.91179	0.86179
Brazil	5	DENV2	wAlb	Peru	10	DENV2	WT	-5.33917	0.465779	-11.46	<.0001*	-7.22595	-3.45238
Brazil	5	DENV2	wAlb	Peru	15	DENV1	wAlb	-3.66000	0.465779	-7.86	<.0001*	-5.54679	-1.77321
Brazil	5	DENV2	wAlb	Peru	15	DENV1	wMel	-1.32417	0.465779	-2.84	0.7904	-3.21095	0.56262
Brazil	5	DENV2	wAlb	Peru	15	DENV1	WT	-7.02417	0.465779	-15.08	<.0001*	-8.91095	-5.13738
Brazil	5	DENV2	wAlb	Peru	15	DENV2	wAlb	-5.40500	0.465779	-11.60	<.0001*	-7.29179	-3.51821
Brazil	5	DENV2	wAlb	Peru	15	DENV2	wMel	-3.90833	0.465779	-8.39	<.0001*	-5.79512	-2.02155
Brazil	5	DENV2	wAlb	Peru	15	DENV2	WT	-6.22167	0.465779	-13.36	<.0001*	-8.10845	-4.33488
Brazil	5	DENV2	wMel	Brazil	5	DENV2	WT	-0.20167	0.465779	-0.43	1	-2.08845	1.68512
Brazil	5	DENV2	wMel	Brazil	10	DENV1	wAlb	-2.61583	0.465779	-5.62	<.0001*	-4.50262	-0.72905
Brazil	5	DENV2	wMel	Brazil	10	DENV1	wMel	-1.55167	0.465779	-3.33	0.3834	-3.43845	0.33512
Brazil	5	DENV2	wMel	Brazil	10	DENV1	WT	-5.25083	0.465779	-11.27	<.0001*	-7.13762	-3.36405
Brazil	5	DENV2	wMel	Brazil	10	DENV2	wAlb	-1.14167	0.465779	-2.45	0.9676	-3.02845	0.74512
Brazil	5	DENV2	wMel	Brazil	10	DENV2	wMel	-0.89667	0.465779	-1.93	0.9998	-2.78345	0.99012
Brazil	5	DENV2	wMel	Brazil	10	DENV2	WT	-3.93083	0.465779	-8.44	<.0001*	-5.81762	-2.04405
Brazil	5	DENV2	wMel	Brazil	15	DENV1	wAlb	-3.19750	0.465779	-6.86	<.0001*	-5.08429	-1.31071
Brazil	5	DENV2	wMel	Brazil	15	DENV1	wMel	-0.63667	0.465779	-1.37	1	-2.52345	1.25012
Brazil	5	DENV2	wMel	Brazil	15	DENV1	WT	-5.61500	0.465779	-12.06	<.0001*	-7.50179	-3.72821
Brazil	5	DENV2	wMel	Brazil	15	DENV2	wAlb	-2.82167	0.465779	-6.06	<.0001*	-4.70845	-0.93488
Brazil	5	DENV2	wMel	Brazil	15	DENV2	wMel	-0.10127	0.465779	-0.22	1	-1.98805	1.78552
Brazil	5	DENV2	wMel	Brazil	15	DENV2	WT	-6.37000	0.465779	-13.68	<.0001*	-8.25679	-4.48321
Brazil	5	DENV2	wMel	Paraguay	5	DENV1	wAlb	-2.07167	0.465779	-4.45	0.0110*	-3.95845	-0.18488
Brazil	5	DENV2	wMel	Paraguay	5	DENV1	wMel	-0.40833	0.465779	-0.88	1	-2.29512	1.47845
Brazil	5	DENV2	wMel	Paraguay	5	DENV1	WT	-4.13250	0.465779	-8.87	<.0001*	-6.01929	-2.24571
Brazil	5	DENV2	wMel	Paraguay	5	DENV2	wAlb	-0.35917	0.465779	-0.77	1	-2.24595	1.52762
Brazil	5	DENV2	wMel	Paraguay	5	DENV2	wMel	-0.06675	0.465779	-0.14	1	-1.95354	1.82004
Brazil	5	DENV2	wMel	Paraguay	5	DENV2	WT	-0.88417	0.465779	-1.90	0.9998	-2.77095	1.00262
Brazil	5	DENV2	wMel	Paraguay	10	DENV1	wAlb	-2.61000	0.465779	-5.60	<.0001*	-4.49679	-0.72321
Brazil	5	DENV2	wMel	Paraguay	10	DENV1	wMel	-0.90750	0.465779	-1.95	0.9997	-2.79429	0.97929
Brazil	5	DENV2	wMel	Paraguay	10	DENV1	WT	-5.55667	0.465779	-11.93	<.0001*	-7.44345	-3.66988
Brazil	5	DENV2	wMel	Paraguay	10	DENV2	wAlb	-3.23083	0.465779	-6.94	<.0001*	-5.11762	-1.34405
Brazil	5	DENV2	wMel	Paraguay	10	DENV2	wMel	-2.05500	0.465779	-4.41	0.0127*	-3.94179	-0.16821
Brazil	5	DENV2	wMel	Paraguay	10	DENV2	WT	-4.30750	0.465779	-9.25	<.0001*	-6.19429	-2.42071
Brazil	5	DENV2	wMel	Paraguay	15	DENV1	wAlb	-3.54000	0.465779	-7.60	<.0001*	-5.42679	-1.65321
Brazil	5	DENV2	wMel	Paraguay	15	DENV1	wMel	-1.12550	0.465779	-2.42	0.9742	-3.01229	0.76129
Brazil	5	DENV2	wMel	Paraguay	15	DENV1	WT	-6.48500	0.465779	-13.92	<.0001*	-8.37179	-4.59821
Brazil	5	DENV2	wMel	Paraguay	15	DENV2	wAlb	-4.74583	0.465779	-10.19	<.0001*	-6.63262	-2.85905
Brazil	5	DENV2	wMel	Paraguay	15	DENV2	wMel	-1.92833	0.465779	-4.14	0.0363*	-3.81512	-0.04155
Brazil	5	DENV2	wMel	Paraguay	15	DENV2	WT	-6.08500	0.465779	-13.06	<.0001*	-7.97179	-4.19821
Brazil	5	DENV2	wMel	Peru	5	DENV1	wAlb	-1.62417	0.465779	-3.49	0.2701	-3.51095	0.26262
Brazil	5	DENV2	wMel	Peru	5	DENV1	wMel	-0.80500	0.465779	-1.73	1	-2.69179	1.08179
Brazil	5	DENV2	wMel	Peru	5	DENV1	WT	-4.05833	0.465779	-8.71	<.0001*	-5.94512	-2.17155
Brazil	5	DENV2	wMel	Peru	5	DENV2	wAlb	-2.85756	0.465779	-6.14	<.0001*	-4.74434	-0.97077
Brazil	5	DENV2	wMel	Peru	5	DENV2	wMel	-0.59199	0.465779	-1.27	1	-2.47878	1.29479
Brazil	5	DENV2	wMel	Peru	5	DENV2	WT	-1.47892	0.465779	-3.18	0.5146	-3.36570	0.40787
Brazil	5	DENV2	wMel	Peru	10	DENV1	wAlb	-4.54667	0.465779	-9.76	<.0001*	-6.43345	-2.65988
Brazil	5	DENV2	wMel	Peru	10	DENV1	wMel	-1.34125	0.465779	-2.88	0.7637	-3.22804	0.54554
Brazil	5	DENV2	wMel	Peru	10	DENV1	WT	-6.08000	0.465779	-13.05	<.0001*	-7.96679	-4.19321
Brazil	5	DENV2	wMel	Peru	10	DENV2	wAlb	-4.76167	0.465779	-10.22	<.0001*	-6.64845	-2.87488
Brazil	5	DENV2	wMel	Peru	10	DENV2	wMel	-1.02500	0.465779	-2.20	0.9953	-2.91179	0.86179
Brazil	5	DENV2	wMel	Peru	10	DENV2	WT	-5.33917	0.465779	-11.46	<.0001*	-7.22595	-3.45238
Brazil	5	DENV2	wMel	Peru	15	DENV1	wAlb	-3.66000	0.465779	-7.86	<.0001*	-5.54679	-1.77321
Brazil	5	DENV2	wMel	Peru	15	DENV1	wMel	-1.32417	0.465779	-2.84	0.7904	-3.21095	0.56262
Brazil	5	DENV2	wMel	Peru	15	DENV1	WT	-7.02417	0.465779	-15.08	<.0001*	-8.91095	-5.13738
Brazil	5	DENV2	wMel	Peru	15	DENV2	wAlb	-5.40500	0.465779	-11.60	<.0001*	-7.29179	-3.51821
Brazil	5	DENV2	wMel	Peru	15	DENV2	wMel	-3.90833	0.465779	-8.39	<.0001*	-5.79512	-2.02155
Brazil	5	DENV2	wMel	Peru	15	DENV2	WT	-6.22167	0.465779	-13.36	<.0001*	-8.10845	-4.33488
Brazil	5	DENV2	WT	Brazil	10	DENV1	wAlb	-2.41417	0.465779	-5.18	0.0004*	-4.30095	-0.52738
Brazil	5	DENV2	WT	Brazil	10	DENV1	wMel	-1.35000	0.465779	-2.90	0.7494	-3.23679	0.53679
Brazil	5	DENV2	WT	Brazil	10	DENV1	WT	-5.04917	0.465779	-10.84	<.0001*	-6.93595	-3.16238
Brazil	5	DENV2	WT	Brazil	10	DENV2	wAlb	-0.94000	0.465779	-2.02	0.9993	-2.82679	0.94679
Brazil	5	DENV2	WT	Brazil	10	DENV2	wMel	-0.69500	0.465779	-1.49	1	-2.58179	1.19179
Brazil	5	DENV2	WT	Brazil	10	DENV2	WT	-3.72917	0.465779	-8.01	<.0001*	-5.61595	-1.84238
Brazil	5	DENV2	WT	Brazil	15	DENV1	wAlb	-2.99583	0.465779	-6.43	<.0001*	-4.88262	-1.10905
Brazil	5	DENV2	WT	Brazil	15	DENV1	wMel	-0.43500	0.465779	-0.93	1	-2.32179	1.45179
Brazil	5	DENV2	WT	Brazil	15	DENV1	WT	-5.41333	0.465779	-11.62	<.0001*	-7.30012	-3.52655
Brazil	5	DENV2	WT	Brazil	15	DENV2	wAlb	-2.62000	0.465779	-5.62	<.0001*	-4.50679	-0.73321
Brazil	5	DENV2	WT	Brazil	15	DENV2	wMel	0.1004	0.465779	0.22	1	-1.78639	1.98719
Brazil	5	DENV2	WT	Brazil	15	DENV2	WT	-6.16833	0.465779	-13.24	<.0001*	-8.05512	-4.28155
Brazil	5	DENV2	WT	Paraguay	5	DENV1	wAlb	-1.87000	0.465779	-4.01	0.0567	-3.75679	0.01679
Brazil	5	DENV2	WT	Paraguay	5	DENV1	wMel	-0.20667	0.465779	-0.44	1	-2.09345	1.68012
Brazil	5	DENV2	WT	Paraguay	5	DENV1	WT	-3.93083	0.465779	-8.44	<.0001*	-5.81762	-2.04405
Brazil	5	DENV2	WT	Paraguay	5	DENV2	wAlb	-0.15750	0.465779	-0.34	1	-2.04429	1.72929
Brazil	5	DENV2	WT	Paraguay	5	DENV2	wMel	0.13492	0.465779	0.29	1	-1.75187	2.0217
Brazil	5	DENV2	WT	Paraguay	5	DENV2	WT	-0.68250	0.465779	-1.47	1	-2.56929	1.20429
Brazil	5	DENV2	WT	Paraguay	10	DENV1	wAlb	-2.40833	0.465779	-5.17	0.0004*	-4.29512	-0.52155
Brazil	5	DENV2	WT	Paraguay	10	DENV1	wMel	-0.70583	0.465779	-1.52	1	-2.59262	1.18095
Brazil	5	DENV2	WT	Paraguay	10	DENV1	WT	-5.35500	0.465779	-11.50	<.0001*	-7.24179	-3.46821
Brazil	5	DENV2	WT	Paraguay	10	DENV2	wAlb	-3.02917	0.465779	-6.50	<.0001*	-4.91595	-1.14238
Brazil	5	DENV2	WT	Paraguay	10	DENV2	wMel	-1.85333	0.465779	-3.98	0.064	-3.74012	0.03345
Brazil	5	DENV2	WT	Paraguay	10	DENV2	WT	-4.10583	0.465779	-8.81	<.0001*	-5.99262	-2.21905
Brazil	5	DENV2	WT	Paraguay	15	DENV1	wAlb	-3.33833	0.465779	-7.17	<.0001*	-5.22512	-1.45155
Brazil	5	DENV2	WT	Paraguay	15	DENV1	wMel	-0.92383	0.465779	-1.98	0.9995	-2.81062	0.96295
Brazil	5	DENV2	WT	Paraguay	15	DENV1	WT	-6.28333	0.465779	-13.49	<.0001*	-8.17012	-4.39655
Brazil	5	DENV2	WT	Paraguay	15	DENV2	wAlb	-4.54417	0.465779	-9.76	<.0001*	-6.43095	-2.65738
Brazil	5	DENV2	WT	Paraguay	15	DENV2	wMel	-1.72667	0.465779	-3.71	0.1504	-3.61345	0.16012
Brazil	5	DENV2	WT	Paraguay	15	DENV2	WT	-5.88333	0.465779	-12.63	<.0001*	-7.77012	-3.99655
Brazil	5	DENV2	WT	Peru	5	DENV1	wAlb	-1.42250	0.465779	-3.05	0.6208	-3.30929	0.46429
Brazil	5	DENV2	WT	Peru	5	DENV1	wMel	-0.60333	0.465779	-1.30	1	-2.49012	1.28345
Brazil	5	DENV2	WT	Peru	5	DENV1	WT	-3.85667	0.465779	-8.28	<.0001*	-5.74345	-1.96988
Brazil	5	DENV2	WT	Peru	5	DENV2	wAlb	-2.65589	0.465779	-5.70	<.0001*	-4.54268	-0.76911
Brazil	5	DENV2	WT	Peru	5	DENV2	wMel	-0.39033	0.465779	-0.84	1	-2.27711	1.49646
Brazil	5	DENV2	WT	Peru	5	DENV2	WT	-1.27725	0.465779	-2.74	0.8555	-3.16404	0.60954
Brazil	5	DENV2	WT	Peru	10	DENV1	wAlb	-4.34500	0.465779	-9.33	<.0001*	-6.23179	-2.45821
Brazil	5	DENV2	WT	Peru	10	DENV1	wMel	-1.13958	0.465779	-2.45	0.9685	-3.02637	0.7472
Brazil	5	DENV2	WT	Peru	10	DENV1	WT	-5.87833	0.465779	-12.62	<.0001*	-7.76512	-3.99155
Brazil	5	DENV2	WT	Peru	10	DENV2	wAlb	-4.56000	0.465779	-9.79	<.0001*	-6.44679	-2.67321
Brazil	5	DENV2	WT	Peru	10	DENV2	wMel	-0.82333	0.465779	-1.77	1	-2.71012	1.06345
Brazil	5	DENV2	WT	Peru	10	DENV2	WT	-5.13750	0.465779	-11.03	<.0001*	-7.02429	-3.25071
Brazil	5	DENV2	WT	Peru	15	DENV1	wAlb	-3.45833	0.465779	-7.42	<.0001*	-5.34512	-1.57155
Brazil	5	DENV2	WT	Peru	15	DENV1	wMel	-1.12250	0.465779	-2.41	0.9753	-3.00929	0.76429
Brazil	5	DENV2	WT	Peru	15	DENV1	WT	-6.82250	0.465779	-14.65	<.0001*	-8.70929	-4.93571
Brazil	5	DENV2	WT	Peru	15	DENV2	wAlb	-5.20333	0.465779	-11.17	<.0001*	-7.09012	-3.31655
Brazil	5	DENV2	WT	Peru	15	DENV2	wMel	-3.70667	0.465779	-7.96	<.0001*	-5.59345	-1.81988
Brazil	5	DENV2	WT	Peru	15	DENV2	WT	-6.02000	0.465779	-12.92	<.0001*	-7.90679	-4.13321
Brazil	10	DENV1	wAlb	Brazil	10	DENV1	wMel	1.06417	0.465779	2.28	0.9903	-0.82262	2.95095
Brazil	10	DENV1	wAlb	Brazil	10	DENV1	WT	-2.63500	0.465779	-5.66	<.0001*	-4.52179	-0.74821
Brazil	10	DENV1	wAlb	Brazil	10	DENV2	wAlb	1.47417	0.465779	3.16	0.5236	-0.41262	3.36095
Brazil	10	DENV1	wAlb	Brazil	10	DENV2	wMel	1.71917	0.465779	3.69	0.1575	-0.16762	3.60595
Brazil	10	DENV1	wAlb	Brazil	10	DENV2	WT	-1.31500	0.465779	-2.82	0.8041	-3.20179	0.57179
Brazil	10	DENV1	wAlb	Brazil	15	DENV1	wAlb	-0.58167	0.465779	-1.25	1	-2.46845	1.30512
Brazil	10	DENV1	wAlb	Brazil	15	DENV1	wMel	1.97917	0.465779	4.25	0.0242*	0.09238	3.86595
Brazil	10	DENV1	wAlb	Brazil	15	DENV1	WT	-2.99917	0.465779	-6.44	<.0001*	-4.88595	-1.11238
Brazil	10	DENV1	wAlb	Brazil	15	DENV2	wAlb	-0.20583	0.465779	-0.44	1	-2.09262	1.68095
Brazil	10	DENV1	wAlb	Brazil	15	DENV2	wMel	2.51457	0.465779	5.4	0.0001*	0.62778	4.40135
Brazil	10	DENV1	wAlb	Brazil	15	DENV2	WT	-3.75417	0.465779	-8.06	<.0001*	-5.64095	-1.86738
Brazil	10	DENV1	wAlb	Paraguay	5	DENV1	wAlb	0.54417	0.465779	1.17	1	-1.34262	2.43095
Brazil	10	DENV1	wAlb	Paraguay	5	DENV1	wMel	2.2075	0.465779	4.74	0.0032*	0.32071	4.09429
Brazil	10	DENV1	wAlb	Paraguay	5	DENV1	WT	-1.51667	0.465779	-3.26	0.445	-3.40345	0.37012
Brazil	10	DENV1	wAlb	Paraguay	5	DENV2	wAlb	2.25667	0.465779	4.84	0.0020*	0.36988	4.14345
Brazil	10	DENV1	wAlb	Paraguay	5	DENV2	wMel	2.54908	0.465779	5.47	<.0001*	0.6623	4.43587
Brazil	10	DENV1	wAlb	Paraguay	5	DENV2	WT	1.73167	0.465779	3.72	0.1458	-0.15512	3.61845
Brazil	10	DENV1	wAlb	Paraguay	10	DENV1	wAlb	0.00583	0.465779	0.01	1	-1.88095	1.89262
Brazil	10	DENV1	wAlb	Paraguay	10	DENV1	wMel	1.70833	0.465779	3.67	0.1682	-0.17845	3.59512
Brazil	10	DENV1	wAlb	Paraguay	10	DENV1	WT	-2.94083	0.465779	-6.31	<.0001*	-4.82762	-1.05405
Brazil	10	DENV1	wAlb	Paraguay	10	DENV2	wAlb	-0.61500	0.465779	-1.32	1	-2.50179	1.27179
Brazil	10	DENV1	wAlb	Paraguay	10	DENV2	wMel	0.56083	0.465779	1.2	1	-1.32595	2.44762
Brazil	10	DENV1	wAlb	Paraguay	10	DENV2	WT	-1.69167	0.465779	-3.63	0.1858	-3.57845	0.19512
Brazil	10	DENV1	wAlb	Paraguay	15	DENV1	wAlb	-0.92417	0.465779	-1.98	0.9995	-2.81095	0.96262
Brazil	10	DENV1	wAlb	Paraguay	15	DENV1	wMel	1.49033	0.465779	3.2	0.4933	-0.39645	3.37712
Brazil	10	DENV1	wAlb	Paraguay	15	DENV1	WT	-3.86917	0.465779	-8.31	<.0001*	-5.75595	-1.98238
Brazil	10	DENV1	wAlb	Paraguay	15	DENV2	wAlb	-2.13000	0.465779	-4.57	0.0065*	-4.01679	-0.24321
Brazil	10	DENV1	wAlb	Paraguay	15	DENV2	wMel	0.6875	0.465779	1.48	1	-1.19929	2.57429
Brazil	10	DENV1	wAlb	Paraguay	15	DENV2	WT	-3.46917	0.465779	-7.45	<.0001*	-5.35595	-1.58238
Brazil	10	DENV1	wAlb	Peru	5	DENV1	wAlb	0.99167	0.465779	2.13	0.9977	-0.89512	2.87845
Brazil	10	DENV1	wAlb	Peru	5	DENV1	wMel	1.81083	0.465779	3.89	0.0866	-0.07595	3.69762
Brazil	10	DENV1	wAlb	Peru	5	DENV1	WT	-1.44250	0.465779	-3.10	0.5832	-3.32929	0.44429
Brazil	10	DENV1	wAlb	Peru	5	DENV2	wAlb	-0.24172	0.465779	-0.52	1	-2.12851	1.64506
Brazil	10	DENV1	wAlb	Peru	5	DENV2	wMel	2.02384	0.465779	4.35	0.0167*	0.13706	3.91063
Brazil	10	DENV1	wAlb	Peru	5	DENV2	WT	1.13692	0.465779	2.44	0.9696	-0.74987	3.0237
Brazil	10	DENV1	wAlb	Peru	10	DENV1	wAlb	-1.93083	0.465779	-4.15	0.0356*	-3.81762	-0.04405
Brazil	10	DENV1	wAlb	Peru	10	DENV1	wMel	1.27458	0.465779	2.74	0.8588	-0.61220	3.16137
Brazil	10	DENV1	wAlb	Peru	10	DENV1	WT	-3.46417	0.465779	-7.44	<.0001*	-5.35095	-1.57738
Brazil	10	DENV1	wAlb	Peru	10	DENV2	wAlb	-2.14583	0.465779	-4.61	0.0056*	-4.03262	-0.25905
Brazil	10	DENV1	wAlb	Peru	10	DENV2	wMel	1.59083	0.465779	3.42	0.3194	-0.29595	3.47762
Brazil	10	DENV1	wAlb	Peru	10	DENV2	WT	-2.72333	0.465779	-5.85	<.0001*	-4.61012	-0.83655
Brazil	10	DENV1	wAlb	Peru	15	DENV1	wAlb	-1.04417	0.465779	-2.24	0.9932	-2.93095	0.84262
Brazil	10	DENV1	wAlb	Peru	15	DENV1	wMel	1.29167	0.465779	2.77	0.8369	-0.59512	3.17845
Brazil	10	DENV1	wAlb	Peru	15	DENV1	WT	-4.40833	0.465779	-9.46	<.0001*	-6.29512	-2.52155
Brazil	10	DENV1	wAlb	Peru	15	DENV2	wAlb	-2.78917	0.465779	-5.99	<.0001*	-4.67595	-0.90238
Brazil	10	DENV1	wAlb	Peru	15	DENV2	wMel	-1.29250	0.465779	-2.77	0.8358	-3.17929	0.59429
Brazil	10	DENV1	wAlb	Peru	15	DENV2	WT	-3.60583	0.465779	-7.74	<.0001*	-5.49262	-1.71905
Brazil	10	DENV1	wMel	Brazil	10	DENV1	WT	-3.69917	0.465779	-7.94	<.0001*	-5.58595	-1.81238
Brazil	10	DENV1	wMel	Brazil	10	DENV2	wAlb	0.41	0.465779	0.88	1	-1.47679	2.29679
Brazil	10	DENV1	wMel	Brazil	10	DENV2	wMel	0.655	0.465779	1.41	1	-1.23179	2.54179
Brazil	10	DENV1	wMel	Brazil	10	DENV2	WT	-2.37917	0.465779	-5.11	0.0006*	-4.26595	-0.49238
Brazil	10	DENV1	wMel	Brazil	15	DENV1	wAlb	-1.64583	0.465779	-3.53	0.2407	-3.53262	0.24095
Brazil	10	DENV1	wMel	Brazil	15	DENV1	wMel	0.915	0.465779	1.96	0.9996	-0.97179	2.80179
Brazil	10	DENV1	wMel	Brazil	15	DENV1	WT	-4.06333	0.465779	-8.72	<.0001*	-5.95012	-2.17655
Brazil	10	DENV1	wMel	Brazil	15	DENV2	wAlb	-1.27000	0.465779	-2.73	0.8644	-3.15679	0.61679
Brazil	10	DENV1	wMel	Brazil	15	DENV2	wMel	1.4504	0.465779	3.11	0.5683	-0.43639	3.33719
Brazil	10	DENV1	wMel	Brazil	15	DENV2	WT	-4.81833	0.465779	-10.34	<.0001*	-6.70512	-2.93155
Brazil	10	DENV1	wMel	Paraguay	5	DENV1	wAlb	-0.52000	0.465779	-1.12	1	-2.40679	1.36679
Brazil	10	DENV1	wMel	Paraguay	5	DENV1	wMel	1.14333	0.465779	2.45	0.9668	-0.74345	3.03012
Brazil	10	DENV1	wMel	Paraguay	5	DENV1	WT	-2.58083	0.465779	-5.54	<.0001*	-4.46762	-0.69405
Brazil	10	DENV1	wMel	Paraguay	5	DENV2	wAlb	1.1925	0.465779	2.56	0.9384	-0.69429	3.07929
Brazil	10	DENV1	wMel	Paraguay	5	DENV2	wMel	1.48492	0.465779	3.19	0.5034	-0.40187	3.3717
Brazil	10	DENV1	wMel	Paraguay	5	DENV2	WT	0.6675	0.465779	1.43	1	-1.21929	2.55429
Brazil	10	DENV1	wMel	Paraguay	10	DENV1	wAlb	-1.05833	0.465779	-2.27	0.9912	-2.94512	0.82845
Brazil	10	DENV1	wMel	Paraguay	10	DENV1	wMel	0.64417	0.465779	1.38	1	-1.24262	2.53095
Brazil	10	DENV1	wMel	Paraguay	10	DENV1	WT	-4.00500	0.465779	-8.60	<.0001*	-5.89179	-2.11821
Brazil	10	DENV1	wMel	Paraguay	10	DENV2	wAlb	-1.67917	0.465779	-3.61	0.1998	-3.56595	0.20762
Brazil	10	DENV1	wMel	Paraguay	10	DENV2	wMel	-0.50333	0.465779	-1.08	1	-2.39012	1.38345
Brazil	10	DENV1	wMel	Paraguay	10	DENV2	WT	-2.75583	0.465779	-5.92	<.0001*	-4.64262	-0.86905
Brazil	10	DENV1	wMel	Paraguay	15	DENV1	wAlb	-1.98833	0.465779	-4.27	0.0224*	-3.87512	-0.10155
Brazil	10	DENV1	wMel	Paraguay	15	DENV1	wMel	0.42617	0.465779	0.91	1	-1.46062	2.31295
Brazil	10	DENV1	wMel	Paraguay	15	DENV1	WT	-4.93333	0.465779	-10.59	<.0001*	-6.82012	-3.04655
Brazil	10	DENV1	wMel	Paraguay	15	DENV2	wAlb	-3.19417	0.465779	-6.86	<.0001*	-5.08095	-1.30738
Brazil	10	DENV1	wMel	Paraguay	15	DENV2	wMel	-0.37667	0.465779	-0.81	1	-2.26345	1.51012
Brazil	10	DENV1	wMel	Paraguay	15	DENV2	WT	-4.53333	0.465779	-9.73	<.0001*	-6.42012	-2.64655
Brazil	10	DENV1	wMel	Peru	5	DENV1	wAlb	-0.07250	0.465779	-0.16	1	-1.95929	1.81429
Brazil	10	DENV1	wMel	Peru	5	DENV1	wMel	0.74667	0.465779	1.6	1	-1.14012	2.63345
Brazil	10	DENV1	wMel	Peru	5	DENV1	WT	-2.50667	0.465779	-5.38	0.0001*	-4.39345	-0.61988
Brazil	10	DENV1	wMel	Peru	5	DENV2	wAlb	-1.30589	0.465779	-2.80	0.8173	-3.19268	0.58089
Brazil	10	DENV1	wMel	Peru	5	DENV2	wMel	0.95967	0.465779	2.06	0.9989	-0.92711	2.84646
Brazil	10	DENV1	wMel	Peru	5	DENV2	WT	0.07275	0.465779	0.16	1	-1.81404	1.95954
Brazil	10	DENV1	wMel	Peru	10	DENV1	wAlb	-2.99500	0.465779	-6.43	<.0001*	-4.88179	-1.10821
Brazil	10	DENV1	wMel	Peru	10	DENV1	wMel	0.21042	0.465779	0.45	1	-1.67637	2.0972
Brazil	10	DENV1	wMel	Peru	10	DENV1	WT	-4.52833	0.465779	-9.72	<.0001*	-6.41512	-2.64155
Brazil	10	DENV1	wMel	Peru	10	DENV2	wAlb	-3.21000	0.465779	-6.89	<.0001*	-5.09679	-1.32321
Brazil	10	DENV1	wMel	Peru	10	DENV2	wMel	0.52667	0.465779	1.13	1	-1.36012	2.41345
Brazil	10	DENV1	wMel	Peru	10	DENV2	WT	-3.78750	0.465779	-8.13	<.0001*	-5.67429	-1.90071
Brazil	10	DENV1	wMel	Peru	15	DENV1	wAlb	-2.10833	0.465779	-4.53	0.0079*	-3.99512	-0.22155
Brazil	10	DENV1	wMel	Peru	15	DENV1	wMel	0.2275	0.465779	0.49	1	-1.65929	2.11429
Brazil	10	DENV1	wMel	Peru	15	DENV1	WT	-5.47250	0.465779	-11.75	<.0001*	-7.35929	-3.58571
Brazil	10	DENV1	wMel	Peru	15	DENV2	wAlb	-3.85333	0.465779	-8.27	<.0001*	-5.74012	-1.96655
Brazil	10	DENV1	wMel	Peru	15	DENV2	wMel	-2.35667	0.465779	-5.06	0.0007*	-4.24345	-0.46988
Brazil	10	DENV1	wMel	Peru	15	DENV2	WT	-4.67000	0.465779	-10.03	<.0001*	-6.55679	-2.78321
Brazil	10	DENV1	WT	Brazil	10	DENV2	wAlb	4.10917	0.465779	8.82	<.0001*	2.22238	5.99595
Brazil	10	DENV1	WT	Brazil	10	DENV2	wMel	4.35417	0.465779	9.35	<.0001*	2.46738	6.24095
Brazil	10	DENV1	WT	Brazil	10	DENV2	WT	1.32	0.465779	2.83	0.7967	-0.56679	3.20679
Brazil	10	DENV1	WT	Brazil	15	DENV1	wAlb	2.05333	0.465779	4.41	0.0129*	0.16655	3.94012
Brazil	10	DENV1	WT	Brazil	15	DENV1	wMel	4.61417	0.465779	9.91	<.0001*	2.72738	6.50095
Brazil	10	DENV1	WT	Brazil	15	DENV1	WT	-0.36417	0.465779	-0.78	1	-2.25095	1.52262
Brazil	10	DENV1	WT	Brazil	15	DENV2	wAlb	2.42917	0.465779	5.22	0.0003*	0.54238	4.31595
Brazil	10	DENV1	WT	Brazil	15	DENV2	wMel	5.14957	0.465779	11.06	<.0001*	3.26278	7.03635
Brazil	10	DENV1	WT	Brazil	15	DENV2	WT	-1.11917	0.465779	-2.40	0.9765	-3.00595	0.76762
Brazil	10	DENV1	WT	Paraguay	5	DENV1	wAlb	3.17917	0.465779	6.83	<.0001*	1.29238	5.06595
Brazil	10	DENV1	WT	Paraguay	5	DENV1	wMel	4.8425	0.465779	10.4	<.0001*	2.95571	6.72929
Brazil	10	DENV1	WT	Paraguay	5	DENV1	WT	1.11833	0.465779	2.4	0.9767	-0.76845	3.00512
Brazil	10	DENV1	WT	Paraguay	5	DENV2	wAlb	4.89167	0.465779	10.5	<.0001*	3.00488	6.77845
Brazil	10	DENV1	WT	Paraguay	5	DENV2	wMel	5.18408	0.465779	11.13	<.0001*	3.2973	7.07087
Brazil	10	DENV1	WT	Paraguay	5	DENV2	WT	4.36667	0.465779	9.37	<.0001*	2.47988	6.25345
Brazil	10	DENV1	WT	Paraguay	10	DENV1	wAlb	2.64083	0.465779	5.67	<.0001*	0.75405	4.52762
Brazil	10	DENV1	WT	Paraguay	10	DENV1	wMel	4.34333	0.465779	9.32	<.0001*	2.45655	6.23012
Brazil	10	DENV1	WT	Paraguay	10	DENV1	WT	-0.30583	0.465779	-0.66	1	-2.19262	1.58095
Brazil	10	DENV1	WT	Paraguay	10	DENV2	wAlb	2.02	0.465779	4.34	0.0172*	0.13321	3.90679
Brazil	10	DENV1	WT	Paraguay	10	DENV2	wMel	3.19583	0.465779	6.86	<.0001*	1.30905	5.08262
Brazil	10	DENV1	WT	Paraguay	10	DENV2	WT	0.94333	0.465779	2.03	0.9992	-0.94345	2.83012
Brazil	10	DENV1	WT	Paraguay	15	DENV1	wAlb	1.71083	0.465779	3.67	0.1657	-0.17595	3.59762
Brazil	10	DENV1	WT	Paraguay	15	DENV1	wMel	4.12533	0.465779	8.86	<.0001*	2.23855	6.01212
Brazil	10	DENV1	WT	Paraguay	15	DENV1	WT	-1.23417	0.465779	-2.65	0.9033	-3.12095	0.65262
Brazil	10	DENV1	WT	Paraguay	15	DENV2	wAlb	0.505	0.465779	1.08	1	-1.38179	2.39179
Brazil	10	DENV1	WT	Paraguay	15	DENV2	wMel	3.3225	0.465779	7.13	<.0001*	1.43571	5.20929
Brazil	10	DENV1	WT	Paraguay	15	DENV2	WT	-0.83417	0.465779	-1.79	1	-2.72095	1.05262
Brazil	10	DENV1	WT	Peru	5	DENV1	wAlb	3.62667	0.465779	7.79	<.0001*	1.73988	5.51345
Brazil	10	DENV1	WT	Peru	5	DENV1	wMel	4.44583	0.465779	9.54	<.0001*	2.55905	6.33262
Brazil	10	DENV1	WT	Peru	5	DENV1	WT	1.1925	0.465779	2.56	0.9384	-0.69429	3.07929
Brazil	10	DENV1	WT	Peru	5	DENV2	wAlb	2.39328	0.465779	5.14	0.0005*	0.50649	4.28006
Brazil	10	DENV1	WT	Peru	5	DENV2	wMel	4.65884	0.465779	10	<.0001*	2.77206	6.54563
Brazil	10	DENV1	WT	Peru	5	DENV2	WT	3.77192	0.465779	8.1	<.0001*	1.88513	5.6587
Brazil	10	DENV1	WT	Peru	10	DENV1	wAlb	0.70417	0.465779	1.51	1	-1.18262	2.59095
Brazil	10	DENV1	WT	Peru	10	DENV1	wMel	3.90958	0.465779	8.39	<.0001*	2.0228	5.79637
Brazil	10	DENV1	WT	Peru	10	DENV1	WT	-0.82917	0.465779	-1.78	1	-2.71595	1.05762
Brazil	10	DENV1	WT	Peru	10	DENV2	wAlb	0.48917	0.465779	1.05	1	-1.39762	2.37595
Brazil	10	DENV1	WT	Peru	10	DENV2	wMel	4.22583	0.465779	9.07	<.0001*	2.33905	6.11262
Brazil	10	DENV1	WT	Peru	10	DENV2	WT	-0.08833	0.465779	-0.19	1	-1.97512	1.79845
Brazil	10	DENV1	WT	Peru	15	DENV1	wAlb	1.59083	0.465779	3.42	0.3194	-0.29595	3.47762
Brazil	10	DENV1	WT	Peru	15	DENV1	wMel	3.92667	0.465779	8.43	<.0001*	2.03988	5.81345
Brazil	10	DENV1	WT	Peru	15	DENV1	WT	-1.77333	0.465779	-3.81	0.1116	-3.66012	0.11345
Brazil	10	DENV1	WT	Peru	15	DENV2	wAlb	-0.15417	0.465779	-0.33	1	-2.04095	1.73262
Brazil	10	DENV1	WT	Peru	15	DENV2	wMel	1.3425	0.465779	2.88	0.7617	-0.54429	3.22929
Brazil	10	DENV1	WT	Peru	15	DENV2	WT	-0.97083	0.465779	-2.08	0.9985	-2.85762	0.91595
Brazil	10	DENV2	wAlb	Brazil	10	DENV2	wMel	0.245	0.465779	0.53	1	-1.64179	2.13179
Brazil	10	DENV2	wAlb	Brazil	10	DENV2	WT	-2.78917	0.465779	-5.99	<.0001*	-4.67595	-0.90238
Brazil	10	DENV2	wAlb	Brazil	15	DENV1	wAlb	-2.05583	0.465779	-4.41	0.0127*	-3.94262	-0.16905
Brazil	10	DENV2	wAlb	Brazil	15	DENV1	wMel	0.505	0.465779	1.08	1	-1.38179	2.39179
Brazil	10	DENV2	wAlb	Brazil	15	DENV1	WT	-4.47333	0.465779	-9.60	<.0001*	-6.36012	-2.58655
Brazil	10	DENV2	wAlb	Brazil	15	DENV2	wAlb	-1.68000	0.465779	-3.61	0.1988	-3.56679	0.20679
Brazil	10	DENV2	wAlb	Brazil	15	DENV2	wMel	1.0404	0.465779	2.23	0.9937	-0.84639	2.92719
Brazil	10	DENV2	wAlb	Brazil	15	DENV2	WT	-5.22833	0.465779	-11.22	<.0001*	-7.11512	-3.34155
Brazil	10	DENV2	wAlb	Paraguay	5	DENV1	wAlb	-0.93000	0.465779	-2.00	0.9995	-2.81679	0.95679
Brazil	10	DENV2	wAlb	Paraguay	5	DENV1	wMel	0.73333	0.465779	1.57	1	-1.15345	2.62012
Brazil	10	DENV2	wAlb	Paraguay	5	DENV1	WT	-2.99083	0.465779	-6.42	<.0001*	-4.87762	-1.10405
Brazil	10	DENV2	wAlb	Paraguay	5	DENV2	wAlb	0.7825	0.465779	1.68	1	-1.10429	2.66929
Brazil	10	DENV2	wAlb	Paraguay	5	DENV2	wMel	1.07492	0.465779	2.31	0.9883	-0.81187	2.9617
Brazil	10	DENV2	wAlb	Paraguay	5	DENV2	WT	0.2575	0.465779	0.55	1	-1.62929	2.14429
Brazil	10	DENV2	wAlb	Paraguay	10	DENV1	wAlb	-1.46833	0.465779	-3.15	0.5345	-3.35512	0.41845
Brazil	10	DENV2	wAlb	Paraguay	10	DENV1	wMel	0.23417	0.465779	0.5	1	-1.65262	2.12095
Brazil	10	DENV2	wAlb	Paraguay	10	DENV1	WT	-4.41500	0.465779	-9.48	<.0001*	-6.30179	-2.52821
Brazil	10	DENV2	wAlb	Paraguay	10	DENV2	wAlb	-2.08917	0.465779	-4.49	0.0094*	-3.97595	-0.20238
Brazil	10	DENV2	wAlb	Paraguay	10	DENV2	wMel	-0.91333	0.465779	-1.96	0.9997	-2.80012	0.97345
Brazil	10	DENV2	wAlb	Paraguay	10	DENV2	WT	-3.16583	0.465779	-6.80	<.0001*	-5.05262	-1.27905
Brazil	10	DENV2	wAlb	Paraguay	15	DENV1	wAlb	-2.39833	0.465779	-5.15	0.0005*	-4.28512	-0.51155
Brazil	10	DENV2	wAlb	Paraguay	15	DENV1	wMel	0.01617	0.465779	0.03	1	-1.87062	1.90295
Brazil	10	DENV2	wAlb	Paraguay	15	DENV1	WT	-5.34333	0.465779	-11.47	<.0001*	-7.23012	-3.45655
Brazil	10	DENV2	wAlb	Paraguay	15	DENV2	wAlb	-3.60417	0.465779	-7.74	<.0001*	-5.49095	-1.71738
Brazil	10	DENV2	wAlb	Paraguay	15	DENV2	wMel	-0.78667	0.465779	-1.69	1	-2.67345	1.10012
Brazil	10	DENV2	wAlb	Paraguay	15	DENV2	WT	-4.94333	0.465779	-10.61	<.0001*	-6.83012	-3.05655
Brazil	10	DENV2	wAlb	Peru	5	DENV1	wAlb	-0.48250	0.465779	-1.04	1	-2.36929	1.40429
Brazil	10	DENV2	wAlb	Peru	5	DENV1	wMel	0.33667	0.465779	0.72	1	-1.55012	2.22345
Brazil	10	DENV2	wAlb	Peru	5	DENV1	WT	-2.91667	0.465779	-6.26	<.0001*	-4.80345	-1.02988
Brazil	10	DENV2	wAlb	Peru	5	DENV2	wAlb	-1.71589	0.465779	-3.68	0.1607	-3.60268	0.17089
Brazil	10	DENV2	wAlb	Peru	5	DENV2	wMel	0.54967	0.465779	1.18	1	-1.33711	2.43646
Brazil	10	DENV2	wAlb	Peru	5	DENV2	WT	-0.33725	0.465779	-0.72	1	-2.22404	1.54954
Brazil	10	DENV2	wAlb	Peru	10	DENV1	wAlb	-3.40500	0.465779	-7.31	<.0001*	-5.29179	-1.51821
Brazil	10	DENV2	wAlb	Peru	10	DENV1	wMel	-0.19958	0.465779	-0.43	1	-2.08637	1.6872
Brazil	10	DENV2	wAlb	Peru	10	DENV1	WT	-4.93833	0.465779	-10.60	<.0001*	-6.82512	-3.05155
Brazil	10	DENV2	wAlb	Peru	10	DENV2	wAlb	-3.62000	0.465779	-7.77	<.0001*	-5.50679	-1.73321
Brazil	10	DENV2	wAlb	Peru	10	DENV2	wMel	0.11667	0.465779	0.25	1	-1.77012	2.00345
Brazil	10	DENV2	wAlb	Peru	10	DENV2	WT	-4.19750	0.465779	-9.01	<.0001*	-6.08429	-2.31071
Brazil	10	DENV2	wAlb	Peru	15	DENV1	wAlb	-2.51833	0.465779	-5.41	0.0001*	-4.40512	-0.63155
Brazil	10	DENV2	wAlb	Peru	15	DENV1	wMel	-0.18250	0.465779	-0.39	1	-2.06929	1.70429
Brazil	10	DENV2	wAlb	Peru	15	DENV1	WT	-5.88250	0.465779	-12.63	<.0001*	-7.76929	-3.99571
Brazil	10	DENV2	wAlb	Peru	15	DENV2	wAlb	-4.26333	0.465779	-9.15	<.0001*	-6.15012	-2.37655
Brazil	10	DENV2	wAlb	Peru	15	DENV2	wMel	-2.76667	0.465779	-5.94	<.0001*	-4.65345	-0.87988
Brazil	10	DENV2	wAlb	Peru	15	DENV2	WT	-5.08000	0.465779	-10.91	<.0001*	-6.96679	-3.19321
Brazil	10	DENV2	wMel	Brazil	10	DENV2	WT	-3.03417	0.465779	-6.51	<.0001*	-4.92095	-1.14738
Brazil	10	DENV2	wMel	Brazil	15	DENV1	wAlb	-2.30083	0.465779	-4.94	0.0013*	-4.18762	-0.41405
Brazil	10	DENV2	wMel	Brazil	15	DENV1	wMel	0.26	0.465779	0.56	1	-1.62679	2.14679
Brazil	10	DENV2	wMel	Brazil	15	DENV1	WT	-4.71833	0.465779	-10.13	<.0001*	-6.60512	-2.83155
Brazil	10	DENV2	wMel	Brazil	15	DENV2	wAlb	-1.92500	0.465779	-4.13	0.0373*	-3.81179	-0.03821
Brazil	10	DENV2	wMel	Brazil	15	DENV2	wMel	0.7954	0.465779	1.71	1	-1.09139	2.68219
Brazil	10	DENV2	wMel	Brazil	15	DENV2	WT	-5.47333	0.465779	-11.75	<.0001*	-7.36012	-3.58655
Brazil	10	DENV2	wMel	Paraguay	5	DENV1	wAlb	-1.17500	0.465779	-2.52	0.95	-3.06179	0.71179
Brazil	10	DENV2	wMel	Paraguay	5	DENV1	wMel	0.48833	0.465779	1.05	1	-1.39845	2.37512
Brazil	10	DENV2	wMel	Paraguay	5	DENV1	WT	-3.23583	0.465779	-6.95	<.0001*	-5.12262	-1.34905
Brazil	10	DENV2	wMel	Paraguay	5	DENV2	wAlb	0.5375	0.465779	1.15	1	-1.34929	2.42429
Brazil	10	DENV2	wMel	Paraguay	5	DENV2	wMel	0.82992	0.465779	1.78	1	-1.05687	2.7167
Brazil	10	DENV2	wMel	Paraguay	5	DENV2	WT	0.0125	0.465779	0.03	1	-1.87429	1.89929
Brazil	10	DENV2	wMel	Paraguay	10	DENV1	wAlb	-1.71333	0.465779	-3.68	0.1632	-3.60012	0.17345
Brazil	10	DENV2	wMel	Paraguay	10	DENV1	wMel	-0.01083	0.465779	-0.02	1	-1.89762	1.87595
Brazil	10	DENV2	wMel	Paraguay	10	DENV1	WT	-4.66000	0.465779	-10.00	<.0001*	-6.54679	-2.77321
Brazil	10	DENV2	wMel	Paraguay	10	DENV2	wAlb	-2.33417	0.465779	-5.01	0.0009*	-4.22095	-0.44738
Brazil	10	DENV2	wMel	Paraguay	10	DENV2	wMel	-1.15833	0.465779	-2.49	0.9595	-3.04512	0.72845
Brazil	10	DENV2	wMel	Paraguay	10	DENV2	WT	-3.41083	0.465779	-7.32	<.0001*	-5.29762	-1.52405
Brazil	10	DENV2	wMel	Paraguay	15	DENV1	wAlb	-2.64333	0.465779	-5.68	<.0001*	-4.53012	-0.75655
Brazil	10	DENV2	wMel	Paraguay	15	DENV1	wMel	-0.22883	0.465779	-0.49	1	-2.11562	1.65795
Brazil	10	DENV2	wMel	Paraguay	15	DENV1	WT	-5.58833	0.465779	-12.00	<.0001*	-7.47512	-3.70155
Brazil	10	DENV2	wMel	Paraguay	15	DENV2	wAlb	-3.84917	0.465779	-8.26	<.0001*	-5.73595	-1.96238
Brazil	10	DENV2	wMel	Paraguay	15	DENV2	wMel	-1.03167	0.465779	-2.21	0.9947	-2.91845	0.85512
Brazil	10	DENV2	wMel	Paraguay	15	DENV2	WT	-5.18833	0.465779	-11.14	<.0001*	-7.07512	-3.30155
Brazil	10	DENV2	wMel	Peru	5	DENV1	wAlb	-0.72750	0.465779	-1.56	1	-2.61429	1.15929
Brazil	10	DENV2	wMel	Peru	5	DENV1	wMel	0.09167	0.465779	0.2	1	-1.79512	1.97845
Brazil	10	DENV2	wMel	Peru	5	DENV1	WT	-3.16167	0.465779	-6.79	<.0001*	-5.04845	-1.27488
Brazil	10	DENV2	wMel	Peru	5	DENV2	wAlb	-1.96089	0.465779	-4.21	0.0281*	-3.84768	-0.07411
Brazil	10	DENV2	wMel	Peru	5	DENV2	wMel	0.30467	0.465779	0.65	1	-1.58211	2.19146
Brazil	10	DENV2	wMel	Peru	5	DENV2	WT	-0.58225	0.465779	-1.25	1	-2.46904	1.30454
Brazil	10	DENV2	wMel	Peru	10	DENV1	wAlb	-3.65000	0.465779	-7.84	<.0001*	-5.53679	-1.76321
Brazil	10	DENV2	wMel	Peru	10	DENV1	wMel	-0.44458	0.465779	-0.95	1	-2.33137	1.4422
Brazil	10	DENV2	wMel	Peru	10	DENV1	WT	-5.18333	0.465779	-11.13	<.0001*	-7.07012	-3.29655
Brazil	10	DENV2	wMel	Peru	10	DENV2	wAlb	-3.86500	0.465779	-8.30	<.0001*	-5.75179	-1.97821
Brazil	10	DENV2	wMel	Peru	10	DENV2	wMel	-0.12833	0.465779	-0.28	1	-2.01512	1.75845
Brazil	10	DENV2	wMel	Peru	10	DENV2	WT	-4.44250	0.465779	-9.54	<.0001*	-6.32929	-2.55571
Brazil	10	DENV2	wMel	Peru	15	DENV1	wAlb	-2.76333	0.465779	-5.93	<.0001*	-4.65012	-0.87655
Brazil	10	DENV2	wMel	Peru	15	DENV1	wMel	-0.42750	0.465779	-0.92	1	-2.31429	1.45929
Brazil	10	DENV2	wMel	Peru	15	DENV1	WT	-6.12750	0.465779	-13.16	<.0001*	-8.01429	-4.24071
Brazil	10	DENV2	wMel	Peru	15	DENV2	wAlb	-4.50833	0.465779	-9.68	<.0001*	-6.39512	-2.62155
Brazil	10	DENV2	wMel	Peru	15	DENV2	wMel	-3.01167	0.465779	-6.47	<.0001*	-4.89845	-1.12488
Brazil	10	DENV2	wMel	Peru	15	DENV2	WT	-5.32500	0.465779	-11.43	<.0001*	-7.21179	-3.43821
Brazil	10	DENV2	WT	Brazil	15	DENV1	wAlb	0.73333	0.465779	1.57	1	-1.15345	2.62012
Brazil	10	DENV2	WT	Brazil	15	DENV1	wMel	3.29417	0.465779	7.07	<.0001*	1.40738	5.18095
Brazil	10	DENV2	WT	Brazil	15	DENV1	WT	-1.68417	0.465779	-3.62	0.1941	-3.57095	0.20262
Brazil	10	DENV2	WT	Brazil	15	DENV2	wAlb	1.10917	0.465779	2.38	0.9797	-0.77762	2.99595
Brazil	10	DENV2	WT	Brazil	15	DENV2	wMel	3.82957	0.465779	8.22	<.0001*	1.94278	5.71635
Brazil	10	DENV2	WT	Brazil	15	DENV2	WT	-2.43917	0.465779	-5.24	0.0003*	-4.32595	-0.55238
Brazil	10	DENV2	WT	Paraguay	5	DENV1	wAlb	1.85917	0.465779	3.99	0.0614	-0.02762	3.74595
Brazil	10	DENV2	WT	Paraguay	5	DENV1	wMel	3.5225	0.465779	7.56	<.0001*	1.63571	5.40929
Brazil	10	DENV2	WT	Paraguay	5	DENV1	WT	-0.20167	0.465779	-0.43	1	-2.08845	1.68512
Brazil	10	DENV2	WT	Paraguay	5	DENV2	wAlb	3.57167	0.465779	7.67	<.0001*	1.68488	5.45845
Brazil	10	DENV2	WT	Paraguay	5	DENV2	wMel	3.86408	0.465779	8.3	<.0001*	1.9773	5.75087
Brazil	10	DENV2	WT	Paraguay	5	DENV2	WT	3.04667	0.465779	6.54	<.0001*	1.15988	4.93345
Brazil	10	DENV2	WT	Paraguay	10	DENV1	wAlb	1.32083	0.465779	2.84	0.7955	-0.56595	3.20762
Brazil	10	DENV2	WT	Paraguay	10	DENV1	wMel	3.02333	0.465779	6.49	<.0001*	1.13655	4.91012
Brazil	10	DENV2	WT	Paraguay	10	DENV1	WT	-1.62583	0.465779	-3.49	0.2677	-3.51262	0.26095
Brazil	10	DENV2	WT	Paraguay	10	DENV2	wAlb	0.7	0.465779	1.5	1	-1.18679	2.58679
Brazil	10	DENV2	WT	Paraguay	10	DENV2	wMel	1.87583	0.465779	4.03	0.0543	-0.01095	3.76262
Brazil	10	DENV2	WT	Paraguay	10	DENV2	WT	-0.37667	0.465779	-0.81	1	-2.26345	1.51012
Brazil	10	DENV2	WT	Paraguay	15	DENV1	wAlb	0.39083	0.465779	0.84	1	-1.49595	2.27762
Brazil	10	DENV2	WT	Paraguay	15	DENV1	wMel	2.80533	0.465779	6.02	<.0001*	0.91855	4.69212
Brazil	10	DENV2	WT	Paraguay	15	DENV1	WT	-2.55417	0.465779	-5.48	<.0001*	-4.44095	-0.66738
Brazil	10	DENV2	WT	Paraguay	15	DENV2	wAlb	-0.81500	0.465779	-1.75	1	-2.70179	1.07179
Brazil	10	DENV2	WT	Paraguay	15	DENV2	wMel	2.0025	0.465779	4.3	0.0199*	0.11571	3.88929
Brazil	10	DENV2	WT	Paraguay	15	DENV2	WT	-2.15417	0.465779	-4.62	0.0052*	-4.04095	-0.26738
Brazil	10	DENV2	WT	Peru	5	DENV1	wAlb	2.30667	0.465779	4.95	0.0012*	0.41988	4.19345
Brazil	10	DENV2	WT	Peru	5	DENV1	wMel	3.12583	0.465779	6.71	<.0001*	1.23905	5.01262
Brazil	10	DENV2	WT	Peru	5	DENV1	WT	-0.12750	0.465779	-0.27	1	-2.01429	1.75929
Brazil	10	DENV2	WT	Peru	5	DENV2	wAlb	1.07328	0.465779	2.3	0.9886	-0.81351	2.96006
Brazil	10	DENV2	WT	Peru	5	DENV2	wMel	3.33884	0.465779	7.17	<.0001*	1.45206	5.22563
Brazil	10	DENV2	WT	Peru	5	DENV2	WT	2.45192	0.465779	5.26	0.0003*	0.56513	4.3387
Brazil	10	DENV2	WT	Peru	10	DENV1	wAlb	-0.61583	0.465779	-1.32	1	-2.50262	1.27095
Brazil	10	DENV2	WT	Peru	10	DENV1	wMel	2.58958	0.465779	5.56	<.0001*	0.7028	4.47637
Brazil	10	DENV2	WT	Peru	10	DENV1	WT	-2.14917	0.465779	-4.61	0.0055*	-4.03595	-0.26238
Brazil	10	DENV2	WT	Peru	10	DENV2	wAlb	-0.83083	0.465779	-1.78	1	-2.71762	1.05595
Brazil	10	DENV2	WT	Peru	10	DENV2	wMel	2.90583	0.465779	6.24	<.0001*	1.01905	4.79262
Brazil	10	DENV2	WT	Peru	10	DENV2	WT	-1.40833	0.465779	-3.02	0.647	-3.29512	0.47845
Brazil	10	DENV2	WT	Peru	15	DENV1	wAlb	0.27083	0.465779	0.58	1	-1.61595	2.15762
Brazil	10	DENV2	WT	Peru	15	DENV1	wMel	2.60667	0.465779	5.6	<.0001*	0.71988	4.49345
Brazil	10	DENV2	WT	Peru	15	DENV1	WT	-3.09333	0.465779	-6.64	<.0001*	-4.98012	-1.20655
Brazil	10	DENV2	WT	Peru	15	DENV2	wAlb	-1.47417	0.465779	-3.16	0.5236	-3.36095	0.41262
Brazil	10	DENV2	WT	Peru	15	DENV2	wMel	0.0225	0.465779	0.05	1	-1.86429	1.90929
Brazil	10	DENV2	WT	Peru	15	DENV2	WT	-2.29083	0.465779	-4.92	0.0014*	-4.17762	-0.40405
Brazil	15	DENV1	wAlb	Brazil	15	DENV1	wMel	2.56083	0.465779	5.5	<.0001*	0.67405	4.44762
Brazil	15	DENV1	wAlb	Brazil	15	DENV1	WT	-2.41750	0.465779	-5.19	0.0004*	-4.30429	-0.53071
Brazil	15	DENV1	wAlb	Brazil	15	DENV2	wAlb	0.37583	0.465779	0.81	1	-1.51095	2.26262
Brazil	15	DENV1	wAlb	Brazil	15	DENV2	wMel	3.09623	0.465779	6.65	<.0001*	1.20945	4.98302
Brazil	15	DENV1	wAlb	Brazil	15	DENV2	WT	-3.17250	0.465779	-6.81	<.0001*	-5.05929	-1.28571
Brazil	15	DENV1	wAlb	Paraguay	5	DENV1	wAlb	1.12583	0.465779	2.42	0.9741	-0.76095	3.01262
Brazil	15	DENV1	wAlb	Paraguay	5	DENV1	wMel	2.78917	0.465779	5.99	<.0001*	0.90238	4.67595
Brazil	15	DENV1	wAlb	Paraguay	5	DENV1	WT	-0.93500	0.465779	-2.01	0.9994	-2.82179	0.95179
Brazil	15	DENV1	wAlb	Paraguay	5	DENV2	wAlb	2.83833	0.465779	6.09	<.0001*	0.95155	4.72512
Brazil	15	DENV1	wAlb	Paraguay	5	DENV2	wMel	3.13075	0.465779	6.72	<.0001*	1.24396	5.01754
Brazil	15	DENV1	wAlb	Paraguay	5	DENV2	WT	2.31333	0.465779	4.97	0.0011*	0.42655	4.20012
Brazil	15	DENV1	wAlb	Paraguay	10	DENV1	wAlb	0.5875	0.465779	1.26	1	-1.29929	2.47429
Brazil	15	DENV1	wAlb	Paraguay	10	DENV1	wMel	2.29	0.465779	4.92	0.0014*	0.40321	4.17679
Brazil	15	DENV1	wAlb	Paraguay	10	DENV1	WT	-2.35917	0.465779	-5.06	0.0007*	-4.24595	-0.47238
Brazil	15	DENV1	wAlb	Paraguay	10	DENV2	wAlb	-0.03333	0.465779	-0.07	1	-1.92012	1.85345
Brazil	15	DENV1	wAlb	Paraguay	10	DENV2	wMel	1.1425	0.465779	2.45	0.9672	-0.74429	3.02929
Brazil	15	DENV1	wAlb	Paraguay	10	DENV2	WT	-1.11000	0.465779	-2.38	0.9795	-2.99679	0.77679
Brazil	15	DENV1	wAlb	Paraguay	15	DENV1	wAlb	-0.34250	0.465779	-0.74	1	-2.22929	1.54429
Brazil	15	DENV1	wAlb	Paraguay	15	DENV1	wMel	2.072	0.465779	4.45	0.0110*	0.18521	3.95879
Brazil	15	DENV1	wAlb	Paraguay	15	DENV1	WT	-3.28750	0.465779	-7.06	<.0001*	-5.17429	-1.40071
Brazil	15	DENV1	wAlb	Paraguay	15	DENV2	wAlb	-1.54833	0.465779	-3.32	0.3891	-3.43512	0.33845
Brazil	15	DENV1	wAlb	Paraguay	15	DENV2	wMel	1.26917	0.465779	2.72	0.8654	-0.61762	3.15595
Brazil	15	DENV1	wAlb	Paraguay	15	DENV2	WT	-2.88750	0.465779	-6.20	<.0001*	-4.77429	-1.00071
Brazil	15	DENV1	wAlb	Peru	5	DENV1	wAlb	1.57333	0.465779	3.38	0.3473	-0.31345	3.46012
Brazil	15	DENV1	wAlb	Peru	5	DENV1	wMel	2.3925	0.465779	5.14	0.0005*	0.50571	4.27929
Brazil	15	DENV1	wAlb	Peru	5	DENV1	WT	-0.86083	0.465779	-1.85	0.9999	-2.74762	1.02595
Brazil	15	DENV1	wAlb	Peru	5	DENV2	wAlb	0.33994	0.465779	0.73	1	-1.54684	2.22673
Brazil	15	DENV1	wAlb	Peru	5	DENV2	wMel	2.60551	0.465779	5.59	<.0001*	0.71872	4.49229
Brazil	15	DENV1	wAlb	Peru	5	DENV2	WT	1.71858	0.465779	3.69	0.1581	-0.16820	3.60537
Brazil	15	DENV1	wAlb	Peru	10	DENV1	wAlb	-1.34917	0.465779	-2.90	0.7508	-3.23595	0.53762
Brazil	15	DENV1	wAlb	Peru	10	DENV1	wMel	1.85625	0.465779	3.99	0.0627	-0.03054	3.74304
Brazil	15	DENV1	wAlb	Peru	10	DENV1	WT	-2.88250	0.465779	-6.19	<.0001*	-4.76929	-0.99571
Brazil	15	DENV1	wAlb	Peru	10	DENV2	wAlb	-1.56417	0.465779	-3.36	0.3623	-3.45095	0.32262
Brazil	15	DENV1	wAlb	Peru	10	DENV2	wMel	2.1725	0.465779	4.66	0.0044*	0.28571	4.05929
Brazil	15	DENV1	wAlb	Peru	10	DENV2	WT	-2.14167	0.465779	-4.60	0.0059*	-4.02845	-0.25488
Brazil	15	DENV1	wAlb	Peru	15	DENV1	wAlb	-0.46250	0.465779	-0.99	1	-2.34929	1.42429
Brazil	15	DENV1	wAlb	Peru	15	DENV1	wMel	1.87333	0.465779	4.02	0.0553	-0.01345	3.76012
Brazil	15	DENV1	wAlb	Peru	15	DENV1	WT	-3.82667	0.465779	-8.22	<.0001*	-5.71345	-1.93988
Brazil	15	DENV1	wAlb	Peru	15	DENV2	wAlb	-2.20750	0.465779	-4.74	0.0032*	-4.09429	-0.32071
Brazil	15	DENV1	wAlb	Peru	15	DENV2	wMel	-0.71083	0.465779	-1.53	1	-2.59762	1.17595
Brazil	15	DENV1	wAlb	Peru	15	DENV2	WT	-3.02417	0.465779	-6.49	<.0001*	-4.91095	-1.13738
Brazil	15	DENV1	wMel	Brazil	15	DENV1	WT	-4.97833	0.465779	-10.69	<.0001*	-6.86512	-3.09155
Brazil	15	DENV1	wMel	Brazil	15	DENV2	wAlb	-2.18500	0.465779	-4.69	0.0039*	-4.07179	-0.29821
Brazil	15	DENV1	wMel	Brazil	15	DENV2	wMel	0.5354	0.465779	1.15	1	-1.35139	2.42219
Brazil	15	DENV1	wMel	Brazil	15	DENV2	WT	-5.73333	0.465779	-12.31	<.0001*	-7.62012	-3.84655
Brazil	15	DENV1	wMel	Paraguay	5	DENV1	wAlb	-1.43500	0.465779	-3.08	0.5974	-3.32179	0.45179
Brazil	15	DENV1	wMel	Paraguay	5	DENV1	wMel	0.22833	0.465779	0.49	1	-1.65845	2.11512
Brazil	15	DENV1	wMel	Paraguay	5	DENV1	WT	-3.49583	0.465779	-7.51	<.0001*	-5.38262	-1.60905
Brazil	15	DENV1	wMel	Paraguay	5	DENV2	wAlb	0.2775	0.465779	0.6	1	-1.60929	2.16429
Brazil	15	DENV1	wMel	Paraguay	5	DENV2	wMel	0.56992	0.465779	1.22	1	-1.31687	2.4567
Brazil	15	DENV1	wMel	Paraguay	5	DENV2	WT	-0.24750	0.465779	-0.53	1	-2.13429	1.63929
Brazil	15	DENV1	wMel	Paraguay	10	DENV1	wAlb	-1.97333	0.465779	-4.24	0.0254*	-3.86012	-0.08655
Brazil	15	DENV1	wMel	Paraguay	10	DENV1	wMel	-0.27083	0.465779	-0.58	1	-2.15762	1.61595
Brazil	15	DENV1	wMel	Paraguay	10	DENV1	WT	-4.92000	0.465779	-10.56	<.0001*	-6.80679	-3.03321
Brazil	15	DENV1	wMel	Paraguay	10	DENV2	wAlb	-2.59417	0.465779	-5.57	<.0001*	-4.48095	-0.70738
Brazil	15	DENV1	wMel	Paraguay	10	DENV2	wMel	-1.41833	0.465779	-3.05	0.6285	-3.30512	0.46845
Brazil	15	DENV1	wMel	Paraguay	10	DENV2	WT	-3.67083	0.465779	-7.88	<.0001*	-5.55762	-1.78405
Brazil	15	DENV1	wMel	Paraguay	15	DENV1	wAlb	-2.90333	0.465779	-6.23	<.0001*	-4.79012	-1.01655
Brazil	15	DENV1	wMel	Paraguay	15	DENV1	wMel	-0.48883	0.465779	-1.05	1	-2.37562	1.39795
Brazil	15	DENV1	wMel	Paraguay	15	DENV1	WT	-5.84833	0.465779	-12.56	<.0001*	-7.73512	-3.96155
Brazil	15	DENV1	wMel	Paraguay	15	DENV2	wAlb	-4.10917	0.465779	-8.82	<.0001*	-5.99595	-2.22238
Brazil	15	DENV1	wMel	Paraguay	15	DENV2	wMel	-1.29167	0.465779	-2.77	0.8369	-3.17845	0.59512
Brazil	15	DENV1	wMel	Paraguay	15	DENV2	WT	-5.44833	0.465779	-11.70	<.0001*	-7.33512	-3.56155
Brazil	15	DENV1	wMel	Peru	5	DENV1	wAlb	-0.98750	0.465779	-2.12	0.9979	-2.87429	0.89929
Brazil	15	DENV1	wMel	Peru	5	DENV1	wMel	-0.16833	0.465779	-0.36	1	-2.05512	1.71845
Brazil	15	DENV1	wMel	Peru	5	DENV1	WT	-3.42167	0.465779	-7.35	<.0001*	-5.30845	-1.53488
Brazil	15	DENV1	wMel	Peru	5	DENV2	wAlb	-2.22089	0.465779	-4.77	0.0028*	-4.10768	-0.33411
Brazil	15	DENV1	wMel	Peru	5	DENV2	wMel	0.04467	0.465779	0.1	1	-1.84211	1.93146
Brazil	15	DENV1	wMel	Peru	5	DENV2	WT	-0.84225	0.465779	-1.81	1	-2.72904	1.04454
Brazil	15	DENV1	wMel	Peru	10	DENV1	wAlb	-3.91000	0.465779	-8.39	<.0001*	-5.79679	-2.02321
Brazil	15	DENV1	wMel	Peru	10	DENV1	wMel	-0.70458	0.465779	-1.51	1	-2.59137	1.1822
Brazil	15	DENV1	wMel	Peru	10	DENV1	WT	-5.44333	0.465779	-11.69	<.0001*	-7.33012	-3.55655
Brazil	15	DENV1	wMel	Peru	10	DENV2	wAlb	-4.12500	0.465779	-8.86	<.0001*	-6.01179	-2.23821
Brazil	15	DENV1	wMel	Peru	10	DENV2	wMel	-0.38833	0.465779	-0.83	1	-2.27512	1.49845
Brazil	15	DENV1	wMel	Peru	10	DENV2	WT	-4.70250	0.465779	-10.10	<.0001*	-6.58929	-2.81571
Brazil	15	DENV1	wMel	Peru	15	DENV1	wAlb	-3.02333	0.465779	-6.49	<.0001*	-4.91012	-1.13655
Brazil	15	DENV1	wMel	Peru	15	DENV1	wMel	-0.68750	0.465779	-1.48	1	-2.57429	1.19929
Brazil	15	DENV1	wMel	Peru	15	DENV1	WT	-6.38750	0.465779	-13.71	<.0001*	-8.27429	-4.50071
Brazil	15	DENV1	wMel	Peru	15	DENV2	wAlb	-4.76833	0.465779	-10.24	<.0001*	-6.65512	-2.88155
Brazil	15	DENV1	wMel	Peru	15	DENV2	wMel	-3.27167	0.465779	-7.02	<.0001*	-5.15845	-1.38488
Brazil	15	DENV1	wMel	Peru	15	DENV2	WT	-5.58500	0.465779	-11.99	<.0001*	-7.47179	-3.69821
Brazil	15	DENV1	WT	Brazil	15	DENV2	wAlb	2.79333	0.465779	6	<.0001*	0.90655	4.68012
Brazil	15	DENV1	WT	Brazil	15	DENV2	wMel	5.51373	0.465779	11.84	<.0001*	3.62695	7.40052
Brazil	15	DENV1	WT	Brazil	15	DENV2	WT	-0.75500	0.465779	-1.62	1	-2.64179	1.13179
Brazil	15	DENV1	WT	Paraguay	5	DENV1	wAlb	3.54333	0.465779	7.61	<.0001*	1.65655	5.43012
Brazil	15	DENV1	WT	Paraguay	5	DENV1	wMel	5.20667	0.465779	11.18	<.0001*	3.31988	7.09345
Brazil	15	DENV1	WT	Paraguay	5	DENV1	WT	1.4825	0.465779	3.18	0.5079	-0.40429	3.36929
Brazil	15	DENV1	WT	Paraguay	5	DENV2	wAlb	5.25583	0.465779	11.28	<.0001*	3.36905	7.14262
Brazil	15	DENV1	WT	Paraguay	5	DENV2	wMel	5.54825	0.465779	11.91	<.0001*	3.66146	7.43504
Brazil	15	DENV1	WT	Paraguay	5	DENV2	WT	4.73083	0.465779	10.16	<.0001*	2.84405	6.61762
Brazil	15	DENV1	WT	Paraguay	10	DENV1	wAlb	3.005	0.465779	6.45	<.0001*	1.11821	4.89179
Brazil	15	DENV1	WT	Paraguay	10	DENV1	wMel	4.7075	0.465779	10.11	<.0001*	2.82071	6.59429
Brazil	15	DENV1	WT	Paraguay	10	DENV1	WT	0.05833	0.465779	0.13	1	-1.82845	1.94512
Brazil	15	DENV1	WT	Paraguay	10	DENV2	wAlb	2.38417	0.465779	5.12	0.0005*	0.49738	4.27095
Brazil	15	DENV1	WT	Paraguay	10	DENV2	wMel	3.56	0.465779	7.64	<.0001*	1.67321	5.44679
Brazil	15	DENV1	WT	Paraguay	10	DENV2	WT	1.3075	0.465779	2.81	0.815	-0.57929	3.19429
Brazil	15	DENV1	WT	Paraguay	15	DENV1	wAlb	2.075	0.465779	4.45	0.0107*	0.18821	3.96179
Brazil	15	DENV1	WT	Paraguay	15	DENV1	wMel	4.4895	0.465779	9.64	<.0001*	2.60271	6.37629
Brazil	15	DENV1	WT	Paraguay	15	DENV1	WT	-0.87000	0.465779	-1.87	0.9999	-2.75679	1.01679
Brazil	15	DENV1	WT	Paraguay	15	DENV2	wAlb	0.86917	0.465779	1.87	0.9999	-1.01762	2.75595
Brazil	15	DENV1	WT	Paraguay	15	DENV2	wMel	3.68667	0.465779	7.92	<.0001*	1.79988	5.57345
Brazil	15	DENV1	WT	Paraguay	15	DENV2	WT	-0.47000	0.465779	-1.01	1	-2.35679	1.41679
Brazil	15	DENV1	WT	Peru	5	DENV1	wAlb	3.99083	0.465779	8.57	<.0001*	2.10405	5.87762
Brazil	15	DENV1	WT	Peru	5	DENV1	wMel	4.81	0.465779	10.33	<.0001*	2.92321	6.69679
Brazil	15	DENV1	WT	Peru	5	DENV1	WT	1.55667	0.465779	3.34	0.3749	-0.33012	3.44345
Brazil	15	DENV1	WT	Peru	5	DENV2	wAlb	2.75744	0.465779	5.92	<.0001*	0.87066	4.64423
Brazil	15	DENV1	WT	Peru	5	DENV2	wMel	5.02301	0.465779	10.78	<.0001*	3.13622	6.90979
Brazil	15	DENV1	WT	Peru	5	DENV2	WT	4.13608	0.465779	8.88	<.0001*	2.2493	6.02287
Brazil	15	DENV1	WT	Peru	10	DENV1	wAlb	1.06833	0.465779	2.29	0.9896	-0.81845	2.95512
Brazil	15	DENV1	WT	Peru	10	DENV1	wMel	4.27375	0.465779	9.18	<.0001*	2.38696	6.16054
Brazil	15	DENV1	WT	Peru	10	DENV1	WT	-0.46500	0.465779	-1.00	1	-2.35179	1.42179
Brazil	15	DENV1	WT	Peru	10	DENV2	wAlb	0.85333	0.465779	1.83	0.9999	-1.03345	2.74012
Brazil	15	DENV1	WT	Peru	10	DENV2	wMel	4.59	0.465779	9.85	<.0001*	2.70321	6.47679
Brazil	15	DENV1	WT	Peru	10	DENV2	WT	0.27583	0.465779	0.59	1	-1.61095	2.16262
Brazil	15	DENV1	WT	Peru	15	DENV1	wAlb	1.955	0.465779	4.2	0.0294*	0.06821	3.84179
Brazil	15	DENV1	WT	Peru	15	DENV1	wMel	4.29083	0.465779	9.21	<.0001*	2.40405	6.17762
Brazil	15	DENV1	WT	Peru	15	DENV1	WT	-1.40917	0.465779	-3.03	0.6455	-3.29595	0.47762
Brazil	15	DENV1	WT	Peru	15	DENV2	wAlb	0.21	0.465779	0.45	1	-1.67679	2.09679
Brazil	15	DENV1	WT	Peru	15	DENV2	wMel	1.70667	0.465779	3.66	0.1699	-0.18012	3.59345
Brazil	15	DENV1	WT	Peru	15	DENV2	WT	-0.60667	0.465779	-1.30	1	-2.49345	1.28012
Brazil	15	DENV2	wAlb	Brazil	15	DENV2	wMel	2.7204	0.465779	5.84	<.0001*	0.83361	4.60719
Brazil	15	DENV2	wAlb	Brazil	15	DENV2	WT	-3.54833	0.465779	-7.62	<.0001*	-5.43512	-1.66155
Brazil	15	DENV2	wAlb	Paraguay	5	DENV1	wAlb	0.75	0.465779	1.61	1	-1.13679	2.63679
Brazil	15	DENV2	wAlb	Paraguay	5	DENV1	wMel	2.41333	0.465779	5.18	0.0004*	0.52655	4.30012
Brazil	15	DENV2	wAlb	Paraguay	5	DENV1	WT	-1.31083	0.465779	-2.81	0.8102	-3.19762	0.57595
Brazil	15	DENV2	wAlb	Paraguay	5	DENV2	wAlb	2.4625	0.465779	5.29	0.0002*	0.57571	4.34929
Brazil	15	DENV2	wAlb	Paraguay	5	DENV2	wMel	2.75492	0.465779	5.91	<.0001*	0.86813	4.6417
Brazil	15	DENV2	wAlb	Paraguay	5	DENV2	WT	1.9375	0.465779	4.16	0.0338*	0.05071	3.82429
Brazil	15	DENV2	wAlb	Paraguay	10	DENV1	wAlb	0.21167	0.465779	0.45	1	-1.67512	2.09845
Brazil	15	DENV2	wAlb	Paraguay	10	DENV1	wMel	1.91417	0.465779	4.11	0.0406*	0.02738	3.80095
Brazil	15	DENV2	wAlb	Paraguay	10	DENV1	WT	-2.73500	0.465779	-5.87	<.0001*	-4.62179	-0.84821
Brazil	15	DENV2	wAlb	Paraguay	10	DENV2	wAlb	-0.40917	0.465779	-0.88	1	-2.29595	1.47762
Brazil	15	DENV2	wAlb	Paraguay	10	DENV2	wMel	0.76667	0.465779	1.65	1	-1.12012	2.65345
Brazil	15	DENV2	wAlb	Paraguay	10	DENV2	WT	-1.48583	0.465779	-3.19	0.5017	-3.37262	0.40095
Brazil	15	DENV2	wAlb	Paraguay	15	DENV1	wAlb	-0.71833	0.465779	-1.54	1	-2.60512	1.16845
Brazil	15	DENV2	wAlb	Paraguay	15	DENV1	wMel	1.69617	0.465779	3.64	0.1809	-0.19062	3.58295
Brazil	15	DENV2	wAlb	Paraguay	15	DENV1	WT	-3.66333	0.465779	-7.86	<.0001*	-5.55012	-1.77655
Brazil	15	DENV2	wAlb	Paraguay	15	DENV2	wAlb	-1.92417	0.465779	-4.13	0.0375*	-3.81095	-0.03738
Brazil	15	DENV2	wAlb	Paraguay	15	DENV2	wMel	0.89333	0.465779	1.92	0.9998	-0.99345	2.78012
Brazil	15	DENV2	wAlb	Paraguay	15	DENV2	WT	-3.26333	0.465779	-7.01	<.0001*	-5.15012	-1.37655
Brazil	15	DENV2	wAlb	Peru	5	DENV1	wAlb	1.1975	0.465779	2.57	0.9347	-0.68929	3.08429
Brazil	15	DENV2	wAlb	Peru	5	DENV1	wMel	2.01667	0.465779	4.33	0.0177*	0.12988	3.90345
Brazil	15	DENV2	wAlb	Peru	5	DENV1	WT	-1.23667	0.465779	-2.66	0.9009	-3.12345	0.65012
Brazil	15	DENV2	wAlb	Peru	5	DENV2	wAlb	-0.03589	0.465779	-0.08	1	-1.92268	1.85089
Brazil	15	DENV2	wAlb	Peru	5	DENV2	wMel	2.22967	0.465779	4.79	0.0025*	0.34289	4.11646
Brazil	15	DENV2	wAlb	Peru	5	DENV2	WT	1.34275	0.465779	2.88	0.7613	-0.54404	3.22954
Brazil	15	DENV2	wAlb	Peru	10	DENV1	wAlb	-1.72500	0.465779	-3.70	0.152	-3.61179	0.16179
Brazil	15	DENV2	wAlb	Peru	10	DENV1	wMel	1.48042	0.465779	3.18	0.5118	-0.40637	3.3672
Brazil	15	DENV2	wAlb	Peru	10	DENV1	WT	-3.25833	0.465779	-7.00	<.0001*	-5.14512	-1.37155
Brazil	15	DENV2	wAlb	Peru	10	DENV2	wAlb	-1.94000	0.465779	-4.17	0.0331*	-3.82679	-0.05321
Brazil	15	DENV2	wAlb	Peru	10	DENV2	wMel	1.79667	0.465779	3.86	0.0954	-0.09012	3.68345
Brazil	15	DENV2	wAlb	Peru	10	DENV2	WT	-2.51750	0.465779	-5.40	0.0001*	-4.40429	-0.63071
Brazil	15	DENV2	wAlb	Peru	15	DENV1	wAlb	-0.83833	0.465779	-1.80	1	-2.72512	1.04845
Brazil	15	DENV2	wAlb	Peru	15	DENV1	wMel	1.4975	0.465779	3.22	0.48	-0.38929	3.38429
Brazil	15	DENV2	wAlb	Peru	15	DENV1	WT	-4.20250	0.465779	-9.02	<.0001*	-6.08929	-2.31571
Brazil	15	DENV2	wAlb	Peru	15	DENV2	wAlb	-2.58333	0.465779	-5.55	<.0001*	-4.47012	-0.69655
Brazil	15	DENV2	wAlb	Peru	15	DENV2	wMel	-1.08667	0.465779	-2.33	0.9858	-2.97345	0.80012
Brazil	15	DENV2	wAlb	Peru	15	DENV2	WT	-3.40000	0.465779	-7.30	<.0001*	-5.28679	-1.51321
Brazil	15	DENV2	wMel	Brazil	15	DENV2	WT	-6.26873	0.465779	-13.46	<.0001*	-8.15552	-4.38195
Brazil	15	DENV2	wMel	Paraguay	5	DENV1	wAlb	-1.97040	0.465779	-4.23	0.0260*	-3.85719	-0.08361
Brazil	15	DENV2	wMel	Paraguay	5	DENV1	wMel	-0.30707	0.465779	-0.66	1	-2.19385	1.57972
Brazil	15	DENV2	wMel	Paraguay	5	DENV1	WT	-4.03123	0.465779	-8.65	<.0001*	-5.91802	-2.14445
Brazil	15	DENV2	wMel	Paraguay	5	DENV2	wAlb	-0.25790	0.465779	-0.55	1	-2.14469	1.62889
Brazil	15	DENV2	wMel	Paraguay	5	DENV2	wMel	0.03452	0.465779	0.07	1	-1.85227	1.9213
Brazil	15	DENV2	wMel	Paraguay	5	DENV2	WT	-0.78290	0.465779	-1.68	1	-2.66969	1.10389
Brazil	15	DENV2	wMel	Paraguay	10	DENV1	wAlb	-2.50873	0.465779	-5.39	0.0001*	-4.39552	-0.62195
Brazil	15	DENV2	wMel	Paraguay	10	DENV1	wMel	-0.80623	0.465779	-1.73	1	-2.69302	1.08055
Brazil	15	DENV2	wMel	Paraguay	10	DENV1	WT	-5.45540	0.465779	-11.71	<.0001*	-7.34219	-3.56861
Brazil	15	DENV2	wMel	Paraguay	10	DENV2	wAlb	-3.12957	0.465779	-6.72	<.0001*	-5.01635	-1.24278
Brazil	15	DENV2	wMel	Paraguay	10	DENV2	wMel	-1.95373	0.465779	-4.19	0.0297*	-3.84052	-0.06695
Brazil	15	DENV2	wMel	Paraguay	10	DENV2	WT	-4.20623	0.465779	-9.03	<.0001*	-6.09302	-2.31945
Brazil	15	DENV2	wMel	Paraguay	15	DENV1	wAlb	-3.43873	0.465779	-7.38	<.0001*	-5.32552	-1.55195
Brazil	15	DENV2	wMel	Paraguay	15	DENV1	wMel	-1.02423	0.465779	-2.20	0.9954	-2.91102	0.86255
Brazil	15	DENV2	wMel	Paraguay	15	DENV1	WT	-6.38373	0.465779	-13.71	<.0001*	-8.27052	-4.49695
Brazil	15	DENV2	wMel	Paraguay	15	DENV2	wAlb	-4.64457	0.465779	-9.97	<.0001*	-6.53135	-2.75778
Brazil	15	DENV2	wMel	Paraguay	15	DENV2	wMel	-1.82707	0.465779	-3.92	0.0773	-3.71385	0.05972
Brazil	15	DENV2	wMel	Paraguay	15	DENV2	WT	-5.98373	0.465779	-12.85	<.0001*	-7.87052	-4.09695
Brazil	15	DENV2	wMel	Peru	5	DENV1	wAlb	-1.52290	0.465779	-3.27	0.4337	-3.40969	0.36389
Brazil	15	DENV2	wMel	Peru	5	DENV1	wMel	-0.70373	0.465779	-1.51	1	-2.59052	1.18305
Brazil	15	DENV2	wMel	Peru	5	DENV1	WT	-3.95707	0.465779	-8.50	<.0001*	-5.84385	-2.07028
Brazil	15	DENV2	wMel	Peru	5	DENV2	wAlb	-2.75629	0.465779	-5.92	<.0001*	-4.64308	-0.86951
Brazil	15	DENV2	wMel	Peru	5	DENV2	wMel	-0.49073	0.465779	-1.05	1	-2.37751	1.39606
Brazil	15	DENV2	wMel	Peru	5	DENV2	WT	-1.37765	0.465779	-2.96	0.7023	-3.26444	0.50914
Brazil	15	DENV2	wMel	Peru	10	DENV1	wAlb	-4.44540	0.465779	-9.54	<.0001*	-6.33219	-2.55861
Brazil	15	DENV2	wMel	Peru	10	DENV1	wMel	-1.23998	0.465779	-2.66	0.8976	-3.12677	0.6468
Brazil	15	DENV2	wMel	Peru	10	DENV1	WT	-5.97873	0.465779	-12.84	<.0001*	-7.86552	-4.09195
Brazil	15	DENV2	wMel	Peru	10	DENV2	wAlb	-4.66040	0.465779	-10.01	<.0001*	-6.54719	-2.77361
Brazil	15	DENV2	wMel	Peru	10	DENV2	wMel	-0.92373	0.465779	-1.98	0.9995	-2.81052	0.96305
Brazil	15	DENV2	wMel	Peru	10	DENV2	WT	-5.23790	0.465779	-11.25	<.0001*	-7.12469	-3.35111
Brazil	15	DENV2	wMel	Peru	15	DENV1	wAlb	-3.55873	0.465779	-7.64	<.0001*	-5.44552	-1.67195
Brazil	15	DENV2	wMel	Peru	15	DENV1	wMel	-1.22290	0.465779	-2.63	0.9139	-3.10969	0.66389
Brazil	15	DENV2	wMel	Peru	15	DENV1	WT	-6.92290	0.465779	-14.86	<.0001*	-8.80969	-5.03611
Brazil	15	DENV2	wMel	Peru	15	DENV2	wAlb	-5.30373	0.465779	-11.39	<.0001*	-7.19052	-3.41695
Brazil	15	DENV2	wMel	Peru	15	DENV2	wMel	-3.80707	0.465779	-8.17	<.0001*	-5.69385	-1.92028
Brazil	15	DENV2	wMel	Peru	15	DENV2	WT	-6.12040	0.465779	-13.14	<.0001*	-8.00719	-4.23361
Brazil	15	DENV2	WT	Paraguay	5	DENV1	wAlb	4.29833	0.465779	9.23	<.0001*	2.41155	6.18512
Brazil	15	DENV2	WT	Paraguay	5	DENV1	wMel	5.96167	0.465779	12.8	<.0001*	4.07488	7.84845
Brazil	15	DENV2	WT	Paraguay	5	DENV1	WT	2.2375	0.465779	4.8	0.0024*	0.35071	4.12429
Brazil	15	DENV2	WT	Paraguay	5	DENV2	wAlb	6.01083	0.465779	12.9	<.0001*	4.12405	7.89762
Brazil	15	DENV2	WT	Paraguay	5	DENV2	wMel	6.30325	0.465779	13.53	<.0001*	4.41646	8.19004
Brazil	15	DENV2	WT	Paraguay	5	DENV2	WT	5.48583	0.465779	11.78	<.0001*	3.59905	7.37262
Brazil	15	DENV2	WT	Paraguay	10	DENV1	wAlb	3.76	0.465779	8.07	<.0001*	1.87321	5.64679
Brazil	15	DENV2	WT	Paraguay	10	DENV1	wMel	5.4625	0.465779	11.73	<.0001*	3.57571	7.34929
Brazil	15	DENV2	WT	Paraguay	10	DENV1	WT	0.81333	0.465779	1.75	1	-1.07345	2.70012
Brazil	15	DENV2	WT	Paraguay	10	DENV2	wAlb	3.13917	0.465779	6.74	<.0001*	1.25238	5.02595
Brazil	15	DENV2	WT	Paraguay	10	DENV2	wMel	4.315	0.465779	9.26	<.0001*	2.42821	6.20179
Brazil	15	DENV2	WT	Paraguay	10	DENV2	WT	2.0625	0.465779	4.43	0.0119*	0.17571	3.94929
Brazil	15	DENV2	WT	Paraguay	15	DENV1	wAlb	2.83	0.465779	6.08	<.0001*	0.94321	4.71679
Brazil	15	DENV2	WT	Paraguay	15	DENV1	wMel	5.2445	0.465779	11.26	<.0001*	3.35771	7.13129
Brazil	15	DENV2	WT	Paraguay	15	DENV1	WT	-0.11500	0.465779	-0.25	1	-2.00179	1.77179
Brazil	15	DENV2	WT	Paraguay	15	DENV2	wAlb	1.62417	0.465779	3.49	0.2701	-0.26262	3.51095
Brazil	15	DENV2	WT	Paraguay	15	DENV2	wMel	4.44167	0.465779	9.54	<.0001*	2.55488	6.32845
Brazil	15	DENV2	WT	Paraguay	15	DENV2	WT	0.285	0.465779	0.61	1	-1.60179	2.17179
Brazil	15	DENV2	WT	Peru	5	DENV1	wAlb	4.74583	0.465779	10.19	<.0001*	2.85905	6.63262
Brazil	15	DENV2	WT	Peru	5	DENV1	wMel	5.565	0.465779	11.95	<.0001*	3.67821	7.45179
Brazil	15	DENV2	WT	Peru	5	DENV1	WT	2.31167	0.465779	4.96	0.0011*	0.42488	4.19845
Brazil	15	DENV2	WT	Peru	5	DENV2	wAlb	3.51244	0.465779	7.54	<.0001*	1.62566	5.39923
Brazil	15	DENV2	WT	Peru	5	DENV2	wMel	5.77801	0.465779	12.41	<.0001*	3.89122	7.66479
Brazil	15	DENV2	WT	Peru	5	DENV2	WT	4.89108	0.465779	10.5	<.0001*	3.0043	6.77787
Brazil	15	DENV2	WT	Peru	10	DENV1	wAlb	1.82333	0.465779	3.91	0.0793	-0.06345	3.71012
Brazil	15	DENV2	WT	Peru	10	DENV1	wMel	5.02875	0.465779	10.8	<.0001*	3.14196	6.91554
Brazil	15	DENV2	WT	Peru	10	DENV1	WT	0.29	0.465779	0.62	1	-1.59679	2.17679
Brazil	15	DENV2	WT	Peru	10	DENV2	wAlb	1.60833	0.465779	3.45	0.2929	-0.27845	3.49512
Brazil	15	DENV2	WT	Peru	10	DENV2	wMel	5.345	0.465779	11.48	<.0001*	3.45821	7.23179
Brazil	15	DENV2	WT	Peru	10	DENV2	WT	1.03083	0.465779	2.21	0.9947	-0.85595	2.91762
Brazil	15	DENV2	WT	Peru	15	DENV1	wAlb	2.71	0.465779	5.82	<.0001*	0.82321	4.59679
Brazil	15	DENV2	WT	Peru	15	DENV1	wMel	5.04583	0.465779	10.83	<.0001*	3.15905	6.93262
Brazil	15	DENV2	WT	Peru	15	DENV1	WT	-0.65417	0.465779	-1.40	1	-2.54095	1.23262
Brazil	15	DENV2	WT	Peru	15	DENV2	wAlb	0.965	0.465779	2.07	0.9987	-0.92179	2.85179
Brazil	15	DENV2	WT	Peru	15	DENV2	wMel	2.46167	0.465779	5.29	0.0002*	0.57488	4.34845
Brazil	15	DENV2	WT	Peru	15	DENV2	WT	0.14833	0.465779	0.32	1	-1.73845	2.03512
Paraguay	5	DENV1	wAlb	Paraguay	5	DENV1	wMel	1.66333	0.465779	3.57	0.2185	-0.22345	3.55012
Paraguay	5	DENV1	wAlb	Paraguay	5	DENV1	WT	-2.06083	0.465779	-4.42	0.0121*	-3.94762	-0.17405
Paraguay	5	DENV1	wAlb	Paraguay	5	DENV2	wAlb	1.7125	0.465779	3.68	0.1641	-0.17429	3.59929
Paraguay	5	DENV1	wAlb	Paraguay	5	DENV2	wMel	2.00492	0.465779	4.3	0.0195*	0.11813	3.8917
Paraguay	5	DENV1	wAlb	Paraguay	5	DENV2	WT	1.1875	0.465779	2.55	0.9419	-0.69929	3.07429
Paraguay	5	DENV1	wAlb	Paraguay	10	DENV1	wAlb	-0.53833	0.465779	-1.16	1	-2.42512	1.34845
Paraguay	5	DENV1	wAlb	Paraguay	10	DENV1	wMel	1.16417	0.465779	2.5	0.9564	-0.72262	3.05095
Paraguay	5	DENV1	wAlb	Paraguay	10	DENV1	WT	-3.48500	0.465779	-7.48	<.0001*	-5.37179	-1.59821
Paraguay	5	DENV1	wAlb	Paraguay	10	DENV2	wAlb	-1.15917	0.465779	-2.49	0.9591	-3.04595	0.72762
Paraguay	5	DENV1	wAlb	Paraguay	10	DENV2	wMel	0.01667	0.465779	0.04	1	-1.87012	1.90345
Paraguay	5	DENV1	wAlb	Paraguay	10	DENV2	WT	-2.23583	0.465779	-4.80	0.0024*	-4.12262	-0.34905
Paraguay	5	DENV1	wAlb	Paraguay	15	DENV1	wAlb	-1.46833	0.465779	-3.15	0.5345	-3.35512	0.41845
Paraguay	5	DENV1	wAlb	Paraguay	15	DENV1	wMel	0.94617	0.465779	2.03	0.9992	-0.94062	2.83295
Paraguay	5	DENV1	wAlb	Paraguay	15	DENV1	WT	-4.41333	0.465779	-9.48	<.0001*	-6.30012	-2.52655
Paraguay	5	DENV1	wAlb	Paraguay	15	DENV2	wAlb	-2.67417	0.465779	-5.74	<.0001*	-4.56095	-0.78738
Paraguay	5	DENV1	wAlb	Paraguay	15	DENV2	wMel	0.14333	0.465779	0.31	1	-1.74345	2.03012
Paraguay	5	DENV1	wAlb	Paraguay	15	DENV2	WT	-4.01333	0.465779	-8.62	<.0001*	-5.90012	-2.12655
Paraguay	5	DENV1	wAlb	Peru	5	DENV1	wAlb	0.4475	0.465779	0.96	1	-1.43929	2.33429
Paraguay	5	DENV1	wAlb	Peru	5	DENV1	wMel	1.26667	0.465779	2.72	0.8684	-0.62012	3.15345
Paraguay	5	DENV1	wAlb	Peru	5	DENV1	WT	-1.98667	0.465779	-4.27	0.0227*	-3.87345	-0.09988
Paraguay	5	DENV1	wAlb	Peru	5	DENV2	wAlb	-0.78589	0.465779	-1.69	1	-2.67268	1.10089
Paraguay	5	DENV1	wAlb	Peru	5	DENV2	wMel	1.47967	0.465779	3.18	0.5132	-0.40711	3.36646
Paraguay	5	DENV1	wAlb	Peru	5	DENV2	WT	0.59275	0.465779	1.27	1	-1.29404	2.47954
Paraguay	5	DENV1	wAlb	Peru	10	DENV1	wAlb	-2.47500	0.465779	-5.31	0.0002*	-4.36179	-0.58821
Paraguay	5	DENV1	wAlb	Peru	10	DENV1	wMel	0.73042	0.465779	1.57	1	-1.15637	2.6172
Paraguay	5	DENV1	wAlb	Peru	10	DENV1	WT	-4.00833	0.465779	-8.61	<.0001*	-5.89512	-2.12155
Paraguay	5	DENV1	wAlb	Peru	10	DENV2	wAlb	-2.69000	0.465779	-5.78	<.0001*	-4.57679	-0.80321
Paraguay	5	DENV1	wAlb	Peru	10	DENV2	wMel	1.04667	0.465779	2.25	0.9929	-0.84012	2.93345
Paraguay	5	DENV1	wAlb	Peru	10	DENV2	WT	-3.26750	0.465779	-7.02	<.0001*	-5.15429	-1.38071
Paraguay	5	DENV1	wAlb	Peru	15	DENV1	wAlb	-1.58833	0.465779	-3.41	0.3233	-3.47512	0.29845
Paraguay	5	DENV1	wAlb	Peru	15	DENV1	wMel	0.7475	0.465779	1.6	1	-1.13929	2.63429
Paraguay	5	DENV1	wAlb	Peru	15	DENV1	WT	-4.95250	0.465779	-10.63	<.0001*	-6.83929	-3.06571
Paraguay	5	DENV1	wAlb	Peru	15	DENV2	wAlb	-3.33333	0.465779	-7.16	<.0001*	-5.22012	-1.44655
Paraguay	5	DENV1	wAlb	Peru	15	DENV2	wMel	-1.83667	0.465779	-3.94	0.0722	-3.72345	0.05012
Paraguay	5	DENV1	wAlb	Peru	15	DENV2	WT	-4.15000	0.465779	-8.91	<.0001*	-6.03679	-2.26321
Paraguay	5	DENV1	wMel	Paraguay	5	DENV1	WT	-3.72417	0.465779	-8.00	<.0001*	-5.61095	-1.83738
Paraguay	5	DENV1	wMel	Paraguay	5	DENV2	wAlb	0.04917	0.465779	0.11	1	-1.83762	1.93595
Paraguay	5	DENV1	wMel	Paraguay	5	DENV2	wMel	0.34158	0.465779	0.73	1	-1.54520	2.22837
Paraguay	5	DENV1	wMel	Paraguay	5	DENV2	WT	-0.47583	0.465779	-1.02	1	-2.36262	1.41095
Paraguay	5	DENV1	wMel	Paraguay	10	DENV1	wAlb	-2.20167	0.465779	-4.73	0.0033*	-4.08845	-0.31488
Paraguay	5	DENV1	wMel	Paraguay	10	DENV1	wMel	-0.49917	0.465779	-1.07	1	-2.38595	1.38762
Paraguay	5	DENV1	wMel	Paraguay	10	DENV1	WT	-5.14833	0.465779	-11.05	<.0001*	-7.03512	-3.26155
Paraguay	5	DENV1	wMel	Paraguay	10	DENV2	wAlb	-2.82250	0.465779	-6.06	<.0001*	-4.70929	-0.93571
Paraguay	5	DENV1	wMel	Paraguay	10	DENV2	wMel	-1.64667	0.465779	-3.54	0.2396	-3.53345	0.24012
Paraguay	5	DENV1	wMel	Paraguay	10	DENV2	WT	-3.89917	0.465779	-8.37	<.0001*	-5.78595	-2.01238
Paraguay	5	DENV1	wMel	Paraguay	15	DENV1	wAlb	-3.13167	0.465779	-6.72	<.0001*	-5.01845	-1.24488
Paraguay	5	DENV1	wMel	Paraguay	15	DENV1	wMel	-0.71717	0.465779	-1.54	1	-2.60395	1.16962
Paraguay	5	DENV1	wMel	Paraguay	15	DENV1	WT	-6.07667	0.465779	-13.05	<.0001*	-7.96345	-4.18988
Paraguay	5	DENV1	wMel	Paraguay	15	DENV2	wAlb	-4.33750	0.465779	-9.31	<.0001*	-6.22429	-2.45071
Paraguay	5	DENV1	wMel	Paraguay	15	DENV2	wMel	-1.52000	0.465779	-3.26	0.4389	-3.40679	0.36679
Paraguay	5	DENV1	wMel	Paraguay	15	DENV2	WT	-5.67667	0.465779	-12.19	<.0001*	-7.56345	-3.78988
Paraguay	5	DENV1	wMel	Peru	5	DENV1	wAlb	-1.21583	0.465779	-2.61	0.9201	-3.10262	0.67095
Paraguay	5	DENV1	wMel	Peru	5	DENV1	wMel	-0.39667	0.465779	-0.85	1	-2.28345	1.49012
Paraguay	5	DENV1	wMel	Peru	5	DENV1	WT	-3.65000	0.465779	-7.84	<.0001*	-5.53679	-1.76321
Paraguay	5	DENV1	wMel	Peru	5	DENV2	wAlb	-2.44922	0.465779	-5.26	0.0003*	-4.33601	-0.56244
Paraguay	5	DENV1	wMel	Peru	5	DENV2	wMel	-0.18366	0.465779	-0.39	1	-2.07044	1.70313
Paraguay	5	DENV1	wMel	Peru	5	DENV2	WT	-1.07058	0.465779	-2.30	0.9891	-2.95737	0.8162
Paraguay	5	DENV1	wMel	Peru	10	DENV1	wAlb	-4.13833	0.465779	-8.88	<.0001*	-6.02512	-2.25155
Paraguay	5	DENV1	wMel	Peru	10	DENV1	wMel	-0.93292	0.465779	-2.00	0.9994	-2.81970	0.95387
Paraguay	5	DENV1	wMel	Peru	10	DENV1	WT	-5.67167	0.465779	-12.18	<.0001*	-7.55845	-3.78488
Paraguay	5	DENV1	wMel	Peru	10	DENV2	wAlb	-4.35333	0.465779	-9.35	<.0001*	-6.24012	-2.46655
Paraguay	5	DENV1	wMel	Peru	10	DENV2	wMel	-0.61667	0.465779	-1.32	1	-2.50345	1.27012
Paraguay	5	DENV1	wMel	Peru	10	DENV2	WT	-4.93083	0.465779	-10.59	<.0001*	-6.81762	-3.04405
Paraguay	5	DENV1	wMel	Peru	15	DENV1	wAlb	-3.25167	0.465779	-6.98	<.0001*	-5.13845	-1.36488
Paraguay	5	DENV1	wMel	Peru	15	DENV1	wMel	-0.91583	0.465779	-1.97	0.9996	-2.80262	0.97095
Paraguay	5	DENV1	wMel	Peru	15	DENV1	WT	-6.61583	0.465779	-14.20	<.0001*	-8.50262	-4.72905
Paraguay	5	DENV1	wMel	Peru	15	DENV2	wAlb	-4.99667	0.465779	-10.73	<.0001*	-6.88345	-3.10988
Paraguay	5	DENV1	wMel	Peru	15	DENV2	wMel	-3.50000	0.465779	-7.51	<.0001*	-5.38679	-1.61321
Paraguay	5	DENV1	wMel	Peru	15	DENV2	WT	-5.81333	0.465779	-12.48	<.0001*	-7.70012	-3.92655
Paraguay	5	DENV1	WT	Paraguay	5	DENV2	wAlb	3.77333	0.465779	8.1	<.0001*	1.88655	5.66012
Paraguay	5	DENV1	WT	Paraguay	5	DENV2	wMel	4.06575	0.465779	8.73	<.0001*	2.17896	5.95254
Paraguay	5	DENV1	WT	Paraguay	5	DENV2	WT	3.24833	0.465779	6.97	<.0001*	1.36155	5.13512
Paraguay	5	DENV1	WT	Paraguay	10	DENV1	wAlb	1.5225	0.465779	3.27	0.4345	-0.36429	3.40929
Paraguay	5	DENV1	WT	Paraguay	10	DENV1	wMel	3.225	0.465779	6.92	<.0001*	1.33821	5.11179
Paraguay	5	DENV1	WT	Paraguay	10	DENV1	WT	-1.42417	0.465779	-3.06	0.6177	-3.31095	0.46262
Paraguay	5	DENV1	WT	Paraguay	10	DENV2	wAlb	0.90167	0.465779	1.94	0.9997	-0.98512	2.78845
Paraguay	5	DENV1	WT	Paraguay	10	DENV2	wMel	2.0775	0.465779	4.46	0.0105*	0.19071	3.96429
Paraguay	5	DENV1	WT	Paraguay	10	DENV2	WT	-0.17500	0.465779	-0.38	1	-2.06179	1.71179
Paraguay	5	DENV1	WT	Paraguay	15	DENV1	wAlb	0.5925	0.465779	1.27	1	-1.29429	2.47929
Paraguay	5	DENV1	WT	Paraguay	15	DENV1	wMel	3.007	0.465779	6.46	<.0001*	1.12021	4.89379
Paraguay	5	DENV1	WT	Paraguay	15	DENV1	WT	-2.35250	0.465779	-5.05	0.0007*	-4.23929	-0.46571
Paraguay	5	DENV1	WT	Paraguay	15	DENV2	wAlb	-0.61333	0.465779	-1.32	1	-2.50012	1.27345
Paraguay	5	DENV1	WT	Paraguay	15	DENV2	wMel	2.20417	0.465779	4.73	0.0033*	0.31738	4.09095
Paraguay	5	DENV1	WT	Paraguay	15	DENV2	WT	-1.95250	0.465779	-4.19	0.0300*	-3.83929	-0.06571
Paraguay	5	DENV1	WT	Peru	5	DENV1	wAlb	2.50833	0.465779	5.39	0.0001*	0.62155	4.39512
Paraguay	5	DENV1	WT	Peru	5	DENV1	wMel	3.3275	0.465779	7.14	<.0001*	1.44071	5.21429
Paraguay	5	DENV1	WT	Peru	5	DENV1	WT	0.07417	0.465779	0.16	1	-1.81262	1.96095
Paraguay	5	DENV1	WT	Peru	5	DENV2	wAlb	1.27494	0.465779	2.74	0.8584	-0.61184	3.16173
Paraguay	5	DENV1	WT	Peru	5	DENV2	wMel	3.54051	0.465779	7.6	<.0001*	1.65372	5.42729
Paraguay	5	DENV1	WT	Peru	5	DENV2	WT	2.65358	0.465779	5.7	<.0001*	0.7668	4.54037
Paraguay	5	DENV1	WT	Peru	10	DENV1	wAlb	-0.41417	0.465779	-0.89	1	-2.30095	1.47262
Paraguay	5	DENV1	WT	Peru	10	DENV1	wMel	2.79125	0.465779	5.99	<.0001*	0.90446	4.67804
Paraguay	5	DENV1	WT	Peru	10	DENV1	WT	-1.94750	0.465779	-4.18	0.0312*	-3.83429	-0.06071
Paraguay	5	DENV1	WT	Peru	10	DENV2	wAlb	-0.62917	0.465779	-1.35	1	-2.51595	1.25762
Paraguay	5	DENV1	WT	Peru	10	DENV2	wMel	3.1075	0.465779	6.67	<.0001*	1.22071	4.99429
Paraguay	5	DENV1	WT	Peru	10	DENV2	WT	-1.20667	0.465779	-2.59	0.9277	-3.09345	0.68012
Paraguay	5	DENV1	WT	Peru	15	DENV1	wAlb	0.4725	0.465779	1.01	1	-1.41429	2.35929
Paraguay	5	DENV1	WT	Peru	15	DENV1	wMel	2.80833	0.465779	6.03	<.0001*	0.92155	4.69512
Paraguay	5	DENV1	WT	Peru	15	DENV1	WT	-2.89167	0.465779	-6.21	<.0001*	-4.77845	-1.00488
Paraguay	5	DENV1	WT	Peru	15	DENV2	wAlb	-1.27250	0.465779	-2.73	0.8614	-3.15929	0.61429
Paraguay	5	DENV1	WT	Peru	15	DENV2	wMel	0.22417	0.465779	0.48	1	-1.66262	2.11095
Paraguay	5	DENV1	WT	Peru	15	DENV2	WT	-2.08917	0.465779	-4.49	0.0094*	-3.97595	-0.20238
Paraguay	5	DENV2	wAlb	Paraguay	5	DENV2	wMel	0.29242	0.465779	0.63	1	-1.59437	2.1792
Paraguay	5	DENV2	wAlb	Paraguay	5	DENV2	WT	-0.52500	0.465779	-1.13	1	-2.41179	1.36179
Paraguay	5	DENV2	wAlb	Paraguay	10	DENV1	wAlb	-2.25083	0.465779	-4.83	0.0021*	-4.13762	-0.36405
Paraguay	5	DENV2	wAlb	Paraguay	10	DENV1	wMel	-0.54833	0.465779	-1.18	1	-2.43512	1.33845
Paraguay	5	DENV2	wAlb	Paraguay	10	DENV1	WT	-5.19750	0.465779	-11.16	<.0001*	-7.08429	-3.31071
Paraguay	5	DENV2	wAlb	Paraguay	10	DENV2	wAlb	-2.87167	0.465779	-6.17	<.0001*	-4.75845	-0.98488
Paraguay	5	DENV2	wAlb	Paraguay	10	DENV2	wMel	-1.69583	0.465779	-3.64	0.1813	-3.58262	0.19095
Paraguay	5	DENV2	wAlb	Paraguay	10	DENV2	WT	-3.94833	0.465779	-8.48	<.0001*	-5.83512	-2.06155
Paraguay	5	DENV2	wAlb	Paraguay	15	DENV1	wAlb	-3.18083	0.465779	-6.83	<.0001*	-5.06762	-1.29405
Paraguay	5	DENV2	wAlb	Paraguay	15	DENV1	wMel	-0.76633	0.465779	-1.65	1	-2.65312	1.12045
Paraguay	5	DENV2	wAlb	Paraguay	15	DENV1	WT	-6.12583	0.465779	-13.15	<.0001*	-8.01262	-4.23905
Paraguay	5	DENV2	wAlb	Paraguay	15	DENV2	wAlb	-4.38667	0.465779	-9.42	<.0001*	-6.27345	-2.49988
Paraguay	5	DENV2	wAlb	Paraguay	15	DENV2	wMel	-1.56917	0.465779	-3.37	0.3541	-3.45595	0.31762
Paraguay	5	DENV2	wAlb	Paraguay	15	DENV2	WT	-5.72583	0.465779	-12.29	<.0001*	-7.61262	-3.83905
Paraguay	5	DENV2	wAlb	Peru	5	DENV1	wAlb	-1.26500	0.465779	-2.72	0.8703	-3.15179	0.62179
Paraguay	5	DENV2	wAlb	Peru	5	DENV1	wMel	-0.44583	0.465779	-0.96	1	-2.33262	1.44095
Paraguay	5	DENV2	wAlb	Peru	5	DENV1	WT	-3.69917	0.465779	-7.94	<.0001*	-5.58595	-1.81238
Paraguay	5	DENV2	wAlb	Peru	5	DENV2	wAlb	-2.49839	0.465779	-5.36	0.0002*	-4.38518	-0.61161
Paraguay	5	DENV2	wAlb	Peru	5	DENV2	wMel	-0.23283	0.465779	-0.50	1	-2.11961	1.65396
Paraguay	5	DENV2	wAlb	Peru	5	DENV2	WT	-1.11975	0.465779	-2.40	0.9763	-3.00654	0.76704
Paraguay	5	DENV2	wAlb	Peru	10	DENV1	wAlb	-4.18750	0.465779	-8.99	<.0001*	-6.07429	-2.30071
Paraguay	5	DENV2	wAlb	Peru	10	DENV1	wMel	-0.98208	0.465779	-2.11	0.9981	-2.86887	0.9047
Paraguay	5	DENV2	wAlb	Peru	10	DENV1	WT	-5.72083	0.465779	-12.28	<.0001*	-7.60762	-3.83405
Paraguay	5	DENV2	wAlb	Peru	10	DENV2	wAlb	-4.40250	0.465779	-9.45	<.0001*	-6.28929	-2.51571
Paraguay	5	DENV2	wAlb	Peru	10	DENV2	wMel	-0.66583	0.465779	-1.43	1	-2.55262	1.22095
Paraguay	5	DENV2	wAlb	Peru	10	DENV2	WT	-4.98000	0.465779	-10.69	<.0001*	-6.86679	-3.09321
Paraguay	5	DENV2	wAlb	Peru	15	DENV1	wAlb	-3.30083	0.465779	-7.09	<.0001*	-5.18762	-1.41405
Paraguay	5	DENV2	wAlb	Peru	15	DENV1	wMel	-0.96500	0.465779	-2.07	0.9987	-2.85179	0.92179
Paraguay	5	DENV2	wAlb	Peru	15	DENV1	WT	-6.66500	0.465779	-14.31	<.0001*	-8.55179	-4.77821
Paraguay	5	DENV2	wAlb	Peru	15	DENV2	wAlb	-5.04583	0.465779	-10.83	<.0001*	-6.93262	-3.15905
Paraguay	5	DENV2	wAlb	Peru	15	DENV2	wMel	-3.54917	0.465779	-7.62	<.0001*	-5.43595	-1.66238
Paraguay	5	DENV2	wAlb	Peru	15	DENV2	WT	-5.86250	0.465779	-12.59	<.0001*	-7.74929	-3.97571
Paraguay	5	DENV2	wMel	Paraguay	5	DENV2	WT	-0.81742	0.465779	-1.75	1	-2.70420	1.06937
Paraguay	5	DENV2	wMel	Paraguay	10	DENV1	wAlb	-2.54325	0.465779	-5.46	<.0001*	-4.43004	-0.65646
Paraguay	5	DENV2	wMel	Paraguay	10	DENV1	wMel	-0.84075	0.465779	-1.81	1	-2.72754	1.04604
Paraguay	5	DENV2	wMel	Paraguay	10	DENV1	WT	-5.48992	0.465779	-11.79	<.0001*	-7.37670	-3.60313
Paraguay	5	DENV2	wMel	Paraguay	10	DENV2	wAlb	-3.16408	0.465779	-6.79	<.0001*	-5.05087	-1.27730
Paraguay	5	DENV2	wMel	Paraguay	10	DENV2	wMel	-1.98825	0.465779	-4.27	0.0224*	-3.87504	-0.10146
Paraguay	5	DENV2	wMel	Paraguay	10	DENV2	WT	-4.24075	0.465779	-9.10	<.0001*	-6.12754	-2.35396
Paraguay	5	DENV2	wMel	Paraguay	15	DENV1	wAlb	-3.47325	0.465779	-7.46	<.0001*	-5.36004	-1.58646
Paraguay	5	DENV2	wMel	Paraguay	15	DENV1	wMel	-1.05875	0.465779	-2.27	0.9912	-2.94554	0.82804
Paraguay	5	DENV2	wMel	Paraguay	15	DENV1	WT	-6.41825	0.465779	-13.78	<.0001*	-8.30504	-4.53146
Paraguay	5	DENV2	wMel	Paraguay	15	DENV2	wAlb	-4.67908	0.465779	-10.05	<.0001*	-6.56587	-2.79230
Paraguay	5	DENV2	wMel	Paraguay	15	DENV2	wMel	-1.86158	0.465779	-4.00	0.0603	-3.74837	0.0252
Paraguay	5	DENV2	wMel	Paraguay	15	DENV2	WT	-6.01825	0.465779	-12.92	<.0001*	-7.90504	-4.13146
Paraguay	5	DENV2	wMel	Peru	5	DENV1	wAlb	-1.55742	0.465779	-3.34	0.3736	-3.44420	0.32937
Paraguay	5	DENV2	wMel	Peru	5	DENV1	wMel	-0.73825	0.465779	-1.58	1	-2.62504	1.14854
Paraguay	5	DENV2	wMel	Peru	5	DENV1	WT	-3.99158	0.465779	-8.57	<.0001*	-5.87837	-2.10480
Paraguay	5	DENV2	wMel	Peru	5	DENV2	wAlb	-2.79081	0.465779	-5.99	<.0001*	-4.67759	-0.90402
Paraguay	5	DENV2	wMel	Peru	5	DENV2	wMel	-0.52524	0.465779	-1.13	1	-2.41203	1.36154
Paraguay	5	DENV2	wMel	Peru	5	DENV2	WT	-1.41217	0.465779	-3.03	0.64	-3.29895	0.47462
Paraguay	5	DENV2	wMel	Peru	10	DENV1	wAlb	-4.47992	0.465779	-9.62	<.0001*	-6.36670	-2.59313
Paraguay	5	DENV2	wMel	Peru	10	DENV1	wMel	-1.27450	0.465779	-2.74	0.8589	-3.16129	0.61229
Paraguay	5	DENV2	wMel	Peru	10	DENV1	WT	-6.01325	0.465779	-12.91	<.0001*	-7.90004	-4.12646
Paraguay	5	DENV2	wMel	Peru	10	DENV2	wAlb	-4.69492	0.465779	-10.08	<.0001*	-6.58170	-2.80813
Paraguay	5	DENV2	wMel	Peru	10	DENV2	wMel	-0.95825	0.465779	-2.06	0.9989	-2.84504	0.92854
Paraguay	5	DENV2	wMel	Peru	10	DENV2	WT	-5.27242	0.465779	-11.32	<.0001*	-7.15920	-3.38563
Paraguay	5	DENV2	wMel	Peru	15	DENV1	wAlb	-3.59325	0.465779	-7.71	<.0001*	-5.48004	-1.70646
Paraguay	5	DENV2	wMel	Peru	15	DENV1	wMel	-1.25742	0.465779	-2.70	0.879	-3.14420	0.62937
Paraguay	5	DENV2	wMel	Peru	15	DENV1	WT	-6.95742	0.465779	-14.94	<.0001*	-8.84420	-5.07063
Paraguay	5	DENV2	wMel	Peru	15	DENV2	wAlb	-5.33825	0.465779	-11.46	<.0001*	-7.22504	-3.45146
Paraguay	5	DENV2	wMel	Peru	15	DENV2	wMel	-3.84158	0.465779	-8.25	<.0001*	-5.72837	-1.95480
Paraguay	5	DENV2	wMel	Peru	15	DENV2	WT	-6.15492	0.465779	-13.21	<.0001*	-8.04170	-4.26813
Paraguay	5	DENV2	WT	Paraguay	10	DENV1	wAlb	-1.72583	0.465779	-3.71	0.1512	-3.61262	0.16095
Paraguay	5	DENV2	WT	Paraguay	10	DENV1	wMel	-0.02333	0.465779	-0.05	1	-1.91012	1.86345
Paraguay	5	DENV2	WT	Paraguay	10	DENV1	WT	-4.67250	0.465779	-10.03	<.0001*	-6.55929	-2.78571
Paraguay	5	DENV2	WT	Paraguay	10	DENV2	wAlb	-2.34667	0.465779	-5.04	0.0008*	-4.23345	-0.45988
Paraguay	5	DENV2	WT	Paraguay	10	DENV2	wMel	-1.17083	0.465779	-2.51	0.9525	-3.05762	0.71595
Paraguay	5	DENV2	WT	Paraguay	10	DENV2	WT	-3.42333	0.465779	-7.35	<.0001*	-5.31012	-1.53655
Paraguay	5	DENV2	WT	Paraguay	15	DENV1	wAlb	-2.65583	0.465779	-5.70	<.0001*	-4.54262	-0.76905
Paraguay	5	DENV2	WT	Paraguay	15	DENV1	wMel	-0.24133	0.465779	-0.52	1	-2.12812	1.64545
Paraguay	5	DENV2	WT	Paraguay	15	DENV1	WT	-5.60083	0.465779	-12.02	<.0001*	-7.48762	-3.71405
Paraguay	5	DENV2	WT	Paraguay	15	DENV2	wAlb	-3.86167	0.465779	-8.29	<.0001*	-5.74845	-1.97488
Paraguay	5	DENV2	WT	Paraguay	15	DENV2	wMel	-1.04417	0.465779	-2.24	0.9932	-2.93095	0.84262
Paraguay	5	DENV2	WT	Paraguay	15	DENV2	WT	-5.20083	0.465779	-11.17	<.0001*	-7.08762	-3.31405
Paraguay	5	DENV2	WT	Peru	5	DENV1	wAlb	-0.74000	0.465779	-1.59	1	-2.62679	1.14679
Paraguay	5	DENV2	WT	Peru	5	DENV1	wMel	0.07917	0.465779	0.17	1	-1.80762	1.96595
Paraguay	5	DENV2	WT	Peru	5	DENV1	WT	-3.17417	0.465779	-6.81	<.0001*	-5.06095	-1.28738
Paraguay	5	DENV2	WT	Peru	5	DENV2	wAlb	-1.97339	0.465779	-4.24	0.0254*	-3.86018	-0.08661
Paraguay	5	DENV2	WT	Peru	5	DENV2	wMel	0.29217	0.465779	0.63	1	-1.59461	2.17896
Paraguay	5	DENV2	WT	Peru	5	DENV2	WT	-0.59475	0.465779	-1.28	1	-2.48154	1.29204
Paraguay	5	DENV2	WT	Peru	10	DENV1	wAlb	-3.66250	0.465779	-7.86	<.0001*	-5.54929	-1.77571
Paraguay	5	DENV2	WT	Peru	10	DENV1	wMel	-0.45708	0.465779	-0.98	1	-2.34387	1.4297
Paraguay	5	DENV2	WT	Peru	10	DENV1	WT	-5.19583	0.465779	-11.16	<.0001*	-7.08262	-3.30905
Paraguay	5	DENV2	WT	Peru	10	DENV2	wAlb	-3.87750	0.465779	-8.32	<.0001*	-5.76429	-1.99071
Paraguay	5	DENV2	WT	Peru	10	DENV2	wMel	-0.14083	0.465779	-0.30	1	-2.02762	1.74595
Paraguay	5	DENV2	WT	Peru	10	DENV2	WT	-4.45500	0.465779	-9.56	<.0001*	-6.34179	-2.56821
Paraguay	5	DENV2	WT	Peru	15	DENV1	wAlb	-2.77583	0.465779	-5.96	<.0001*	-4.66262	-0.88905
Paraguay	5	DENV2	WT	Peru	15	DENV1	wMel	-0.44000	0.465779	-0.94	1	-2.32679	1.44679
Paraguay	5	DENV2	WT	Peru	15	DENV1	WT	-6.14000	0.465779	-13.18	<.0001*	-8.02679	-4.25321
Paraguay	5	DENV2	WT	Peru	15	DENV2	wAlb	-4.52083	0.465779	-9.71	<.0001*	-6.40762	-2.63405
Paraguay	5	DENV2	WT	Peru	15	DENV2	wMel	-3.02417	0.465779	-6.49	<.0001*	-4.91095	-1.13738
Paraguay	5	DENV2	WT	Peru	15	DENV2	WT	-5.33750	0.465779	-11.46	<.0001*	-7.22429	-3.45071
Paraguay	10	DENV1	wAlb	Paraguay	10	DENV1	wMel	1.7025	0.465779	3.66	0.1742	-0.18429	3.58929
Paraguay	10	DENV1	wAlb	Paraguay	10	DENV1	WT	-2.94667	0.465779	-6.33	<.0001*	-4.83345	-1.05988
Paraguay	10	DENV1	wAlb	Paraguay	10	DENV2	wAlb	-0.62083	0.465779	-1.33	1	-2.50762	1.26595
Paraguay	10	DENV1	wAlb	Paraguay	10	DENV2	wMel	0.555	0.465779	1.19	1	-1.33179	2.44179
Paraguay	10	DENV1	wAlb	Paraguay	10	DENV2	WT	-1.69750	0.465779	-3.64	0.1795	-3.58429	0.18929
Paraguay	10	DENV1	wAlb	Paraguay	15	DENV1	wAlb	-0.93000	0.465779	-2.00	0.9995	-2.81679	0.95679
Paraguay	10	DENV1	wAlb	Paraguay	15	DENV1	wMel	1.4845	0.465779	3.19	0.5042	-0.40229	3.37129
Paraguay	10	DENV1	wAlb	Paraguay	15	DENV1	WT	-3.87500	0.465779	-8.32	<.0001*	-5.76179	-1.98821
Paraguay	10	DENV1	wAlb	Paraguay	15	DENV2	wAlb	-2.13583	0.465779	-4.59	0.0062*	-4.02262	-0.24905
Paraguay	10	DENV1	wAlb	Paraguay	15	DENV2	wMel	0.68167	0.465779	1.46	1	-1.20512	2.56845
Paraguay	10	DENV1	wAlb	Paraguay	15	DENV2	WT	-3.47500	0.465779	-7.46	<.0001*	-5.36179	-1.58821
Paraguay	10	DENV1	wAlb	Peru	5	DENV1	wAlb	0.98583	0.465779	2.12	0.9979	-0.90095	2.87262
Paraguay	10	DENV1	wAlb	Peru	5	DENV1	wMel	1.805	0.465779	3.88	0.0901	-0.08179	3.69179
Paraguay	10	DENV1	wAlb	Peru	5	DENV1	WT	-1.44833	0.465779	-3.11	0.5722	-3.33512	0.43845
Paraguay	10	DENV1	wAlb	Peru	5	DENV2	wAlb	-0.24756	0.465779	-0.53	1	-2.13434	1.63923
Paraguay	10	DENV1	wAlb	Peru	5	DENV2	wMel	2.01801	0.465779	4.33	0.0175*	0.13122	3.90479
Paraguay	10	DENV1	wAlb	Peru	5	DENV2	WT	1.13108	0.465779	2.43	0.972	-0.75570	3.01787
Paraguay	10	DENV1	wAlb	Peru	10	DENV1	wAlb	-1.93667	0.465779	-4.16	0.0340*	-3.82345	-0.04988
Paraguay	10	DENV1	wAlb	Peru	10	DENV1	wMel	1.26875	0.465779	2.72	0.8659	-0.61804	3.15554
Paraguay	10	DENV1	wAlb	Peru	10	DENV1	WT	-3.47000	0.465779	-7.45	<.0001*	-5.35679	-1.58321
Paraguay	10	DENV1	wAlb	Peru	10	DENV2	wAlb	-2.15167	0.465779	-4.62	0.0053*	-4.03845	-0.26488
Paraguay	10	DENV1	wAlb	Peru	10	DENV2	wMel	1.585	0.465779	3.4	0.3286	-0.30179	3.47179
Paraguay	10	DENV1	wAlb	Peru	10	DENV2	WT	-2.72917	0.465779	-5.86	<.0001*	-4.61595	-0.84238
Paraguay	10	DENV1	wAlb	Peru	15	DENV1	wAlb	-1.05000	0.465779	-2.25	0.9925	-2.93679	0.83679
Paraguay	10	DENV1	wAlb	Peru	15	DENV1	wMel	1.28583	0.465779	2.76	0.8446	-0.60095	3.17262
Paraguay	10	DENV1	wAlb	Peru	15	DENV1	WT	-4.41417	0.465779	-9.48	<.0001*	-6.30095	-2.52738
Paraguay	10	DENV1	wAlb	Peru	15	DENV2	wAlb	-2.79500	0.465779	-6.00	<.0001*	-4.68179	-0.90821
Paraguay	10	DENV1	wAlb	Peru	15	DENV2	wMel	-1.29833	0.465779	-2.79	0.8279	-3.18512	0.58845
Paraguay	10	DENV1	wAlb	Peru	15	DENV2	WT	-3.61167	0.465779	-7.75	<.0001*	-5.49845	-1.72488
Paraguay	10	DENV1	wMel	Paraguay	10	DENV1	WT	-4.64917	0.465779	-9.98	<.0001*	-6.53595	-2.76238
Paraguay	10	DENV1	wMel	Paraguay	10	DENV2	wAlb	-2.32333	0.465779	-4.99	0.0010*	-4.21012	-0.43655
Paraguay	10	DENV1	wMel	Paraguay	10	DENV2	wMel	-1.14750	0.465779	-2.46	0.9649	-3.03429	0.73929
Paraguay	10	DENV1	wMel	Paraguay	10	DENV2	WT	-3.40000	0.465779	-7.30	<.0001*	-5.28679	-1.51321
Paraguay	10	DENV1	wMel	Paraguay	15	DENV1	wAlb	-2.63250	0.465779	-5.65	<.0001*	-4.51929	-0.74571
Paraguay	10	DENV1	wMel	Paraguay	15	DENV1	wMel	-0.21800	0.465779	-0.47	1	-2.10479	1.66879
Paraguay	10	DENV1	wMel	Paraguay	15	DENV1	WT	-5.57750	0.465779	-11.97	<.0001*	-7.46429	-3.69071
Paraguay	10	DENV1	wMel	Paraguay	15	DENV2	wAlb	-3.83833	0.465779	-8.24	<.0001*	-5.72512	-1.95155
Paraguay	10	DENV1	wMel	Paraguay	15	DENV2	wMel	-1.02083	0.465779	-2.19	0.9957	-2.90762	0.86595
Paraguay	10	DENV1	wMel	Paraguay	15	DENV2	WT	-5.17750	0.465779	-11.12	<.0001*	-7.06429	-3.29071
Paraguay	10	DENV1	wMel	Peru	5	DENV1	wAlb	-0.71667	0.465779	-1.54	1	-2.60345	1.17012
Paraguay	10	DENV1	wMel	Peru	5	DENV1	wMel	0.1025	0.465779	0.22	1	-1.78429	1.98929
Paraguay	10	DENV1	wMel	Peru	5	DENV1	WT	-3.15083	0.465779	-6.76	<.0001*	-5.03762	-1.26405
Paraguay	10	DENV1	wMel	Peru	5	DENV2	wAlb	-1.95006	0.465779	-4.19	0.0306*	-3.83684	-0.06327
Paraguay	10	DENV1	wMel	Peru	5	DENV2	wMel	0.31551	0.465779	0.68	1	-1.57128	2.20229
Paraguay	10	DENV1	wMel	Peru	5	DENV2	WT	-0.57142	0.465779	-1.23	1	-2.45820	1.31537
Paraguay	10	DENV1	wMel	Peru	10	DENV1	wAlb	-3.63917	0.465779	-7.81	<.0001*	-5.52595	-1.75238
Paraguay	10	DENV1	wMel	Peru	10	DENV1	wMel	-0.43375	0.465779	-0.93	1	-2.32054	1.45304
Paraguay	10	DENV1	wMel	Peru	10	DENV1	WT	-5.17250	0.465779	-11.11	<.0001*	-7.05929	-3.28571
Paraguay	10	DENV1	wMel	Peru	10	DENV2	wAlb	-3.85417	0.465779	-8.27	<.0001*	-5.74095	-1.96738
Paraguay	10	DENV1	wMel	Peru	10	DENV2	wMel	-0.11750	0.465779	-0.25	1	-2.00429	1.76929
Paraguay	10	DENV1	wMel	Peru	10	DENV2	WT	-4.43167	0.465779	-9.51	<.0001*	-6.31845	-2.54488
Paraguay	10	DENV1	wMel	Peru	15	DENV1	wAlb	-2.75250	0.465779	-5.91	<.0001*	-4.63929	-0.86571
Paraguay	10	DENV1	wMel	Peru	15	DENV1	wMel	-0.41667	0.465779	-0.89	1	-2.30345	1.47012
Paraguay	10	DENV1	wMel	Peru	15	DENV1	WT	-6.11667	0.465779	-13.13	<.0001*	-8.00345	-4.22988
Paraguay	10	DENV1	wMel	Peru	15	DENV2	wAlb	-4.49750	0.465779	-9.66	<.0001*	-6.38429	-2.61071
Paraguay	10	DENV1	wMel	Peru	15	DENV2	wMel	-3.00083	0.465779	-6.44	<.0001*	-4.88762	-1.11405
Paraguay	10	DENV1	wMel	Peru	15	DENV2	WT	-5.31417	0.465779	-11.41	<.0001*	-7.20095	-3.42738
Paraguay	10	DENV1	WT	Paraguay	10	DENV2	wAlb	2.32583	0.465779	4.99	0.0010*	0.43905	4.21262
Paraguay	10	DENV1	WT	Paraguay	10	DENV2	wMel	3.50167	0.465779	7.52	<.0001*	1.61488	5.38845
Paraguay	10	DENV1	WT	Paraguay	10	DENV2	WT	1.24917	0.465779	2.68	0.888	-0.63762	3.13595
Paraguay	10	DENV1	WT	Paraguay	15	DENV1	wAlb	2.01667	0.465779	4.33	0.0177*	0.12988	3.90345
Paraguay	10	DENV1	WT	Paraguay	15	DENV1	wMel	4.43117	0.465779	9.51	<.0001*	2.54438	6.31795
Paraguay	10	DENV1	WT	Paraguay	15	DENV1	WT	-0.92833	0.465779	-1.99	0.9995	-2.81512	0.95845
Paraguay	10	DENV1	WT	Paraguay	15	DENV2	wAlb	0.81083	0.465779	1.74	1	-1.07595	2.69762
Paraguay	10	DENV1	WT	Paraguay	15	DENV2	wMel	3.62833	0.465779	7.79	<.0001*	1.74155	5.51512
Paraguay	10	DENV1	WT	Paraguay	15	DENV2	WT	-0.52833	0.465779	-1.13	1	-2.41512	1.35845
Paraguay	10	DENV1	WT	Peru	5	DENV1	wAlb	3.9325	0.465779	8.44	<.0001*	2.04571	5.81929
Paraguay	10	DENV1	WT	Peru	5	DENV1	wMel	4.75167	0.465779	10.2	<.0001*	2.86488	6.63845
Paraguay	10	DENV1	WT	Peru	5	DENV1	WT	1.49833	0.465779	3.22	0.4785	-0.38845	3.38512
Paraguay	10	DENV1	WT	Peru	5	DENV2	wAlb	2.69911	0.465779	5.79	<.0001*	0.81232	4.58589
Paraguay	10	DENV1	WT	Peru	5	DENV2	wMel	4.96467	0.465779	10.66	<.0001*	3.07789	6.85146
Paraguay	10	DENV1	WT	Peru	5	DENV2	WT	4.07775	0.465779	8.75	<.0001*	2.19096	5.96454
Paraguay	10	DENV1	WT	Peru	10	DENV1	wAlb	1.01	0.465779	2.17	0.9965	-0.87679	2.89679
Paraguay	10	DENV1	WT	Peru	10	DENV1	wMel	4.21542	0.465779	9.05	<.0001*	2.32863	6.1022
Paraguay	10	DENV1	WT	Peru	10	DENV1	WT	-0.52333	0.465779	-1.12	1	-2.41012	1.36345
Paraguay	10	DENV1	WT	Peru	10	DENV2	wAlb	0.795	0.465779	1.71	1	-1.09179	2.68179
Paraguay	10	DENV1	WT	Peru	10	DENV2	wMel	4.53167	0.465779	9.73	<.0001*	2.64488	6.41845
Paraguay	10	DENV1	WT	Peru	10	DENV2	WT	0.2175	0.465779	0.47	1	-1.66929	2.10429
Paraguay	10	DENV1	WT	Peru	15	DENV1	wAlb	1.89667	0.465779	4.07	0.0464*	0.00988	3.78345
Paraguay	10	DENV1	WT	Peru	15	DENV1	wMel	4.2325	0.465779	9.09	<.0001*	2.34571	6.11929
Paraguay	10	DENV1	WT	Peru	15	DENV1	WT	-1.46750	0.465779	-3.15	0.5361	-3.35429	0.41929
Paraguay	10	DENV1	WT	Peru	15	DENV2	wAlb	0.15167	0.465779	0.33	1	-1.73512	2.03845
Paraguay	10	DENV1	WT	Peru	15	DENV2	wMel	1.64833	0.465779	3.54	0.2374	-0.23845	3.53512
Paraguay	10	DENV1	WT	Peru	15	DENV2	WT	-0.66500	0.465779	-1.43	1	-2.55179	1.22179
Paraguay	10	DENV2	wAlb	Paraguay	10	DENV2	wMel	1.17583	0.465779	2.52	0.9495	-0.71095	3.06262
Paraguay	10	DENV2	wAlb	Paraguay	10	DENV2	WT	-1.07667	0.465779	-2.31	0.988	-2.96345	0.81012
Paraguay	10	DENV2	wAlb	Paraguay	15	DENV1	wAlb	-0.30917	0.465779	-0.66	1	-2.19595	1.57762
Paraguay	10	DENV2	wAlb	Paraguay	15	DENV1	wMel	2.10533	0.465779	4.52	0.0082*	0.21855	3.99212
Paraguay	10	DENV2	wAlb	Paraguay	15	DENV1	WT	-3.25417	0.465779	-6.99	<.0001*	-5.14095	-1.36738
Paraguay	10	DENV2	wAlb	Paraguay	15	DENV2	wAlb	-1.51500	0.465779	-3.25	0.448	-3.40179	0.37179
Paraguay	10	DENV2	wAlb	Paraguay	15	DENV2	wMel	1.3025	0.465779	2.8	0.8221	-0.58429	3.18929
Paraguay	10	DENV2	wAlb	Paraguay	15	DENV2	WT	-2.85417	0.465779	-6.13	<.0001*	-4.74095	-0.96738
Paraguay	10	DENV2	wAlb	Peru	5	DENV1	wAlb	1.60667	0.465779	3.45	0.2954	-0.28012	3.49345
Paraguay	10	DENV2	wAlb	Peru	5	DENV1	wMel	2.42583	0.465779	5.21	0.0003*	0.53905	4.31262
Paraguay	10	DENV2	wAlb	Peru	5	DENV1	WT	-0.82750	0.465779	-1.78	1	-2.71429	1.05929
Paraguay	10	DENV2	wAlb	Peru	5	DENV2	wAlb	0.37328	0.465779	0.8	1	-1.51351	2.26006
Paraguay	10	DENV2	wAlb	Peru	5	DENV2	wMel	2.63884	0.465779	5.67	<.0001*	0.75206	4.52563
Paraguay	10	DENV2	wAlb	Peru	5	DENV2	WT	1.75192	0.465779	3.76	0.1283	-0.13487	3.6387
Paraguay	10	DENV2	wAlb	Peru	10	DENV1	wAlb	-1.31583	0.465779	-2.83	0.8029	-3.20262	0.57095
Paraguay	10	DENV2	wAlb	Peru	10	DENV1	wMel	1.88958	0.465779	4.06	0.0490*	0.0028	3.77637
Paraguay	10	DENV2	wAlb	Peru	10	DENV1	WT	-2.84917	0.465779	-6.12	<.0001*	-4.73595	-0.96238
Paraguay	10	DENV2	wAlb	Peru	10	DENV2	wAlb	-1.53083	0.465779	-3.29	0.4196	-3.41762	0.35595
Paraguay	10	DENV2	wAlb	Peru	10	DENV2	wMel	2.20583	0.465779	4.74	0.0032*	0.31905	4.09262
Paraguay	10	DENV2	wAlb	Peru	10	DENV2	WT	-2.10833	0.465779	-4.53	0.0079*	-3.99512	-0.22155
Paraguay	10	DENV2	wAlb	Peru	15	DENV1	wAlb	-0.42917	0.465779	-0.92	1	-2.31595	1.45762
Paraguay	10	DENV2	wAlb	Peru	15	DENV1	wMel	1.90667	0.465779	4.09	0.0430*	0.01988	3.79345
Paraguay	10	DENV2	wAlb	Peru	15	DENV1	WT	-3.79333	0.465779	-8.14	<.0001*	-5.68012	-1.90655
Paraguay	10	DENV2	wAlb	Peru	15	DENV2	wAlb	-2.17417	0.465779	-4.67	0.0043*	-4.06095	-0.28738
Paraguay	10	DENV2	wAlb	Peru	15	DENV2	wMel	-0.67750	0.465779	-1.45	1	-2.56429	1.20929
Paraguay	10	DENV2	wAlb	Peru	15	DENV2	WT	-2.99083	0.465779	-6.42	<.0001*	-4.87762	-1.10405
Paraguay	10	DENV2	wMel	Paraguay	10	DENV2	WT	-2.25250	0.465779	-4.84	0.0020*	-4.13929	-0.36571
Paraguay	10	DENV2	wMel	Paraguay	15	DENV1	wAlb	-1.48500	0.465779	-3.19	0.5033	-3.37179	0.40179
Paraguay	10	DENV2	wMel	Paraguay	15	DENV1	wMel	0.9295	0.465779	2	0.9995	-0.95729	2.81629
Paraguay	10	DENV2	wMel	Paraguay	15	DENV1	WT	-4.43000	0.465779	-9.51	<.0001*	-6.31679	-2.54321
Paraguay	10	DENV2	wMel	Paraguay	15	DENV2	wAlb	-2.69083	0.465779	-5.78	<.0001*	-4.57762	-0.80405
Paraguay	10	DENV2	wMel	Paraguay	15	DENV2	wMel	0.12667	0.465779	0.27	1	-1.76012	2.01345
Paraguay	10	DENV2	wMel	Paraguay	15	DENV2	WT	-4.03000	0.465779	-8.65	<.0001*	-5.91679	-2.14321
Paraguay	10	DENV2	wMel	Peru	5	DENV1	wAlb	0.43083	0.465779	0.92	1	-1.45595	2.31762
Paraguay	10	DENV2	wMel	Peru	5	DENV1	wMel	1.25	0.465779	2.68	0.8871	-0.63679	3.13679
Paraguay	10	DENV2	wMel	Peru	5	DENV1	WT	-2.00333	0.465779	-4.30	0.0198*	-3.89012	-0.11655
Paraguay	10	DENV2	wMel	Peru	5	DENV2	wAlb	-0.80256	0.465779	-1.72	1	-2.68934	1.08423
Paraguay	10	DENV2	wMel	Peru	5	DENV2	wMel	1.46301	0.465779	3.14	0.5446	-0.42378	3.34979
Paraguay	10	DENV2	wMel	Peru	5	DENV2	WT	0.57608	0.465779	1.24	1	-1.31070	2.46287
Paraguay	10	DENV2	wMel	Peru	10	DENV1	wAlb	-2.49167	0.465779	-5.35	0.0002*	-4.37845	-0.60488
Paraguay	10	DENV2	wMel	Peru	10	DENV1	wMel	0.71375	0.465779	1.53	1	-1.17304	2.60054
Paraguay	10	DENV2	wMel	Peru	10	DENV1	WT	-4.02500	0.465779	-8.64	<.0001*	-5.91179	-2.13821
Paraguay	10	DENV2	wMel	Peru	10	DENV2	wAlb	-2.70667	0.465779	-5.81	<.0001*	-4.59345	-0.81988
Paraguay	10	DENV2	wMel	Peru	10	DENV2	wMel	1.03	0.465779	2.21	0.9948	-0.85679	2.91679
Paraguay	10	DENV2	wMel	Peru	10	DENV2	WT	-3.28417	0.465779	-7.05	<.0001*	-5.17095	-1.39738
Paraguay	10	DENV2	wMel	Peru	15	DENV1	wAlb	-1.60500	0.465779	-3.45	0.2979	-3.49179	0.28179
Paraguay	10	DENV2	wMel	Peru	15	DENV1	wMel	0.73083	0.465779	1.57	1	-1.15595	2.61762
Paraguay	10	DENV2	wMel	Peru	15	DENV1	WT	-4.96917	0.465779	-10.67	<.0001*	-6.85595	-3.08238
Paraguay	10	DENV2	wMel	Peru	15	DENV2	wAlb	-3.35000	0.465779	-7.19	<.0001*	-5.23679	-1.46321
Paraguay	10	DENV2	wMel	Peru	15	DENV2	wMel	-1.85333	0.465779	-3.98	0.064	-3.74012	0.03345
Paraguay	10	DENV2	wMel	Peru	15	DENV2	WT	-4.16667	0.465779	-8.95	<.0001*	-6.05345	-2.27988
Paraguay	10	DENV2	WT	Paraguay	15	DENV1	wAlb	0.7675	0.465779	1.65	1	-1.11929	2.65429
Paraguay	10	DENV2	WT	Paraguay	15	DENV1	wMel	3.182	0.465779	6.83	<.0001*	1.29521	5.06879
Paraguay	10	DENV2	WT	Paraguay	15	DENV1	WT	-2.17750	0.465779	-4.67	0.0042*	-4.06429	-0.29071
Paraguay	10	DENV2	WT	Paraguay	15	DENV2	wAlb	-0.43833	0.465779	-0.94	1	-2.32512	1.44845
Paraguay	10	DENV2	WT	Paraguay	15	DENV2	wMel	2.37917	0.465779	5.11	0.0006*	0.49238	4.26595
Paraguay	10	DENV2	WT	Paraguay	15	DENV2	WT	-1.77750	0.465779	-3.82	0.1085	-3.66429	0.10929
Paraguay	10	DENV2	WT	Peru	5	DENV1	wAlb	2.68333	0.465779	5.76	<.0001*	0.79655	4.57012
Paraguay	10	DENV2	WT	Peru	5	DENV1	wMel	3.5025	0.465779	7.52	<.0001*	1.61571	5.38929
Paraguay	10	DENV2	WT	Peru	5	DENV1	WT	0.24917	0.465779	0.53	1	-1.63762	2.13595
Paraguay	10	DENV2	WT	Peru	5	DENV2	wAlb	1.44994	0.465779	3.11	0.5692	-0.43684	3.33673
Paraguay	10	DENV2	WT	Peru	5	DENV2	wMel	3.71551	0.465779	7.98	<.0001*	1.82872	5.60229
Paraguay	10	DENV2	WT	Peru	5	DENV2	WT	2.82858	0.465779	6.07	<.0001*	0.9418	4.71537
Paraguay	10	DENV2	WT	Peru	10	DENV1	wAlb	-0.23917	0.465779	-0.51	1	-2.12595	1.64762
Paraguay	10	DENV2	WT	Peru	10	DENV1	wMel	2.96625	0.465779	6.37	<.0001*	1.07946	4.85304
Paraguay	10	DENV2	WT	Peru	10	DENV1	WT	-1.77250	0.465779	-3.81	0.1122	-3.65929	0.11429
Paraguay	10	DENV2	WT	Peru	10	DENV2	wAlb	-0.45417	0.465779	-0.98	1	-2.34095	1.43262
Paraguay	10	DENV2	WT	Peru	10	DENV2	wMel	3.2825	0.465779	7.05	<.0001*	1.39571	5.16929
Paraguay	10	DENV2	WT	Peru	10	DENV2	WT	-1.03167	0.465779	-2.21	0.9947	-2.91845	0.85512
Paraguay	10	DENV2	WT	Peru	15	DENV1	wAlb	0.6475	0.465779	1.39	1	-1.23929	2.53429
Paraguay	10	DENV2	WT	Peru	15	DENV1	wMel	2.98333	0.465779	6.41	<.0001*	1.09655	4.87012
Paraguay	10	DENV2	WT	Peru	15	DENV1	WT	-2.71667	0.465779	-5.83	<.0001*	-4.60345	-0.82988
Paraguay	10	DENV2	WT	Peru	15	DENV2	wAlb	-1.09750	0.465779	-2.36	0.9831	-2.98429	0.78929
Paraguay	10	DENV2	WT	Peru	15	DENV2	wMel	0.39917	0.465779	0.86	1	-1.48762	2.28595
Paraguay	10	DENV2	WT	Peru	15	DENV2	WT	-1.91417	0.465779	-4.11	0.0406*	-3.80095	-0.02738
Paraguay	15	DENV1	wAlb	Paraguay	15	DENV1	wMel	2.4145	0.465779	5.18	0.0004*	0.52771	4.30129
Paraguay	15	DENV1	wAlb	Paraguay	15	DENV1	WT	-2.94500	0.465779	-6.32	<.0001*	-4.83179	-1.05821
Paraguay	15	DENV1	wAlb	Paraguay	15	DENV2	wAlb	-1.20583	0.465779	-2.59	0.9283	-3.09262	0.68095
Paraguay	15	DENV1	wAlb	Paraguay	15	DENV2	wMel	1.61167	0.465779	3.46	0.288	-0.27512	3.49845
Paraguay	15	DENV1	wAlb	Paraguay	15	DENV2	WT	-2.54500	0.465779	-5.46	<.0001*	-4.43179	-0.65821
Paraguay	15	DENV1	wAlb	Peru	5	DENV1	wAlb	1.91583	0.465779	4.11	0.0401*	0.02905	3.80262
Paraguay	15	DENV1	wAlb	Peru	5	DENV1	wMel	2.735	0.465779	5.87	<.0001*	0.84821	4.62179
Paraguay	15	DENV1	wAlb	Peru	5	DENV1	WT	-0.51833	0.465779	-1.11	1	-2.40512	1.36845
Paraguay	15	DENV1	wAlb	Peru	5	DENV2	wAlb	0.68244	0.465779	1.47	1	-1.20434	2.56923
Paraguay	15	DENV1	wAlb	Peru	5	DENV2	wMel	2.94801	0.465779	6.33	<.0001*	1.06122	4.83479
Paraguay	15	DENV1	wAlb	Peru	5	DENV2	WT	2.06108	0.465779	4.43	0.0121*	0.1743	3.94787
Paraguay	15	DENV1	wAlb	Peru	10	DENV1	wAlb	-1.00667	0.465779	-2.16	0.9968	-2.89345	0.88012
Paraguay	15	DENV1	wAlb	Peru	10	DENV1	wMel	2.19875	0.465779	4.72	0.0034*	0.31196	4.08554
Paraguay	15	DENV1	wAlb	Peru	10	DENV1	WT	-2.54000	0.465779	-5.45	<.0001*	-4.42679	-0.65321
Paraguay	15	DENV1	wAlb	Peru	10	DENV2	wAlb	-1.22167	0.465779	-2.62	0.915	-3.10845	0.66512
Paraguay	15	DENV1	wAlb	Peru	10	DENV2	wMel	2.515	0.465779	5.4	0.0001*	0.62821	4.40179
Paraguay	15	DENV1	wAlb	Peru	10	DENV2	WT	-1.79917	0.465779	-3.86	0.0938	-3.68595	0.08762
Paraguay	15	DENV1	wAlb	Peru	15	DENV1	wAlb	-0.12000	0.465779	-0.26	1	-2.00679	1.76679
Paraguay	15	DENV1	wAlb	Peru	15	DENV1	wMel	2.21583	0.465779	4.76	0.0029*	0.32905	4.10262
Paraguay	15	DENV1	wAlb	Peru	15	DENV1	WT	-3.48417	0.465779	-7.48	<.0001*	-5.37095	-1.59738
Paraguay	15	DENV1	wAlb	Peru	15	DENV2	wAlb	-1.86500	0.465779	-4.00	0.0588	-3.75179	0.02179
Paraguay	15	DENV1	wAlb	Peru	15	DENV2	wMel	-0.36833	0.465779	-0.79	1	-2.25512	1.51845
Paraguay	15	DENV1	wAlb	Peru	15	DENV2	WT	-2.68167	0.465779	-5.76	<.0001*	-4.56845	-0.79488
Paraguay	15	DENV1	wMel	Paraguay	15	DENV1	WT	-5.35950	0.465779	-11.51	<.0001*	-7.24629	-3.47271
Paraguay	15	DENV1	wMel	Paraguay	15	DENV2	wAlb	-3.62033	0.465779	-7.77	<.0001*	-5.50712	-1.73355
Paraguay	15	DENV1	wMel	Paraguay	15	DENV2	wMel	-0.80283	0.465779	-1.72	1	-2.68962	1.08395
Paraguay	15	DENV1	wMel	Paraguay	15	DENV2	WT	-4.95950	0.465779	-10.65	<.0001*	-6.84629	-3.07271
Paraguay	15	DENV1	wMel	Peru	5	DENV1	wAlb	-0.49867	0.465779	-1.07	1	-2.38545	1.38812
Paraguay	15	DENV1	wMel	Peru	5	DENV1	wMel	0.3205	0.465779	0.69	1	-1.56629	2.20729
Paraguay	15	DENV1	wMel	Peru	5	DENV1	WT	-2.93283	0.465779	-6.30	<.0001*	-4.81962	-1.04605
Paraguay	15	DENV1	wMel	Peru	5	DENV2	wAlb	-1.73206	0.465779	-3.72	0.1454	-3.61884	0.15473
Paraguay	15	DENV1	wMel	Peru	5	DENV2	wMel	0.53351	0.465779	1.15	1	-1.35328	2.42029
Paraguay	15	DENV1	wMel	Peru	5	DENV2	WT	-0.35342	0.465779	-0.76	1	-2.24020	1.53337
Paraguay	15	DENV1	wMel	Peru	10	DENV1	wAlb	-3.42117	0.465779	-7.35	<.0001*	-5.30795	-1.53438
Paraguay	15	DENV1	wMel	Peru	10	DENV1	wMel	-0.21575	0.465779	-0.46	1	-2.10254	1.67104
Paraguay	15	DENV1	wMel	Peru	10	DENV1	WT	-4.95450	0.465779	-10.64	<.0001*	-6.84129	-3.06771
Paraguay	15	DENV1	wMel	Peru	10	DENV2	wAlb	-3.63617	0.465779	-7.81	<.0001*	-5.52295	-1.74938
Paraguay	15	DENV1	wMel	Peru	10	DENV2	wMel	0.1005	0.465779	0.22	1	-1.78629	1.98729
Paraguay	15	DENV1	wMel	Peru	10	DENV2	WT	-4.21367	0.465779	-9.05	<.0001*	-6.10045	-2.32688
Paraguay	15	DENV1	wMel	Peru	15	DENV1	wAlb	-2.53450	0.465779	-5.44	0.0001*	-4.42129	-0.64771
Paraguay	15	DENV1	wMel	Peru	15	DENV1	wMel	-0.19867	0.465779	-0.43	1	-2.08545	1.68812
Paraguay	15	DENV1	wMel	Peru	15	DENV1	WT	-5.89867	0.465779	-12.66	<.0001*	-7.78545	-4.01188
Paraguay	15	DENV1	wMel	Peru	15	DENV2	wAlb	-4.27950	0.465779	-9.19	<.0001*	-6.16629	-2.39271
Paraguay	15	DENV1	wMel	Peru	15	DENV2	wMel	-2.78283	0.465779	-5.97	<.0001*	-4.66962	-0.89605
Paraguay	15	DENV1	wMel	Peru	15	DENV2	WT	-5.09617	0.465779	-10.94	<.0001*	-6.98295	-3.20938
Paraguay	15	DENV1	WT	Paraguay	15	DENV2	wAlb	1.73917	0.465779	3.73	0.1391	-0.14762	3.62595
Paraguay	15	DENV1	WT	Paraguay	15	DENV2	wMel	4.55667	0.465779	9.78	<.0001*	2.66988	6.44345
Paraguay	15	DENV1	WT	Paraguay	15	DENV2	WT	0.4	0.465779	0.86	1	-1.48679	2.28679
Paraguay	15	DENV1	WT	Peru	5	DENV1	wAlb	4.86083	0.465779	10.44	<.0001*	2.97405	6.74762
Paraguay	15	DENV1	WT	Peru	5	DENV1	wMel	5.68	0.465779	12.19	<.0001*	3.79321	7.56679
Paraguay	15	DENV1	WT	Peru	5	DENV1	WT	2.42667	0.465779	5.21	0.0003*	0.53988	4.31345
Paraguay	15	DENV1	WT	Peru	5	DENV2	wAlb	3.62744	0.465779	7.79	<.0001*	1.74066	5.51423
Paraguay	15	DENV1	WT	Peru	5	DENV2	wMel	5.89301	0.465779	12.65	<.0001*	4.00622	7.77979
Paraguay	15	DENV1	WT	Peru	5	DENV2	WT	5.00608	0.465779	10.75	<.0001*	3.1193	6.89287
Paraguay	15	DENV1	WT	Peru	10	DENV1	wAlb	1.93833	0.465779	4.16	0.0336*	0.05155	3.82512
Paraguay	15	DENV1	WT	Peru	10	DENV1	wMel	5.14375	0.465779	11.04	<.0001*	3.25696	7.03054
Paraguay	15	DENV1	WT	Peru	10	DENV1	WT	0.405	0.465779	0.87	1	-1.48179	2.29179
Paraguay	15	DENV1	WT	Peru	10	DENV2	wAlb	1.72333	0.465779	3.7	0.1535	-0.16345	3.61012
Paraguay	15	DENV1	WT	Peru	10	DENV2	wMel	5.46	0.465779	11.72	<.0001*	3.57321	7.34679
Paraguay	15	DENV1	WT	Peru	10	DENV2	WT	1.14583	0.465779	2.46	0.9657	-0.74095	3.03262
Paraguay	15	DENV1	WT	Peru	15	DENV1	wAlb	2.825	0.465779	6.07	<.0001*	0.93821	4.71179
Paraguay	15	DENV1	WT	Peru	15	DENV1	wMel	5.16083	0.465779	11.08	<.0001*	3.27405	7.04762
Paraguay	15	DENV1	WT	Peru	15	DENV1	WT	-0.53917	0.465779	-1.16	1	-2.42595	1.34762
Paraguay	15	DENV1	WT	Peru	15	DENV2	wAlb	1.08	0.465779	2.32	0.9873	-0.80679	2.96679
Paraguay	15	DENV1	WT	Peru	15	DENV2	wMel	2.57667	0.465779	5.53	<.0001*	0.68988	4.46345
Paraguay	15	DENV1	WT	Peru	15	DENV2	WT	0.26333	0.465779	0.57	1	-1.62345	2.15012
Paraguay	15	DENV2	wAlb	Paraguay	15	DENV2	wMel	2.8175	0.465779	6.05	<.0001*	0.93071	4.70429
Paraguay	15	DENV2	wAlb	Paraguay	15	DENV2	WT	-1.33917	0.465779	-2.88	0.767	-3.22595	0.54762
Paraguay	15	DENV2	wAlb	Peru	5	DENV1	wAlb	3.12167	0.465779	6.7	<.0001*	1.23488	5.00845
Paraguay	15	DENV2	wAlb	Peru	5	DENV1	wMel	3.94083	0.465779	8.46	<.0001*	2.05405	5.82762
Paraguay	15	DENV2	wAlb	Peru	5	DENV1	WT	0.6875	0.465779	1.48	1	-1.19929	2.57429
Paraguay	15	DENV2	wAlb	Peru	5	DENV2	wAlb	1.88828	0.465779	4.05	0.0494*	0.00149	3.77506
Paraguay	15	DENV2	wAlb	Peru	5	DENV2	wMel	4.15384	0.465779	8.92	<.0001*	2.26706	6.04063
Paraguay	15	DENV2	wAlb	Peru	5	DENV2	WT	3.26692	0.465779	7.01	<.0001*	1.38013	5.1537
Paraguay	15	DENV2	wAlb	Peru	10	DENV1	wAlb	0.19917	0.465779	0.43	1	-1.68762	2.08595
Paraguay	15	DENV2	wAlb	Peru	10	DENV1	wMel	3.40458	0.465779	7.31	<.0001*	1.5178	5.29137
Paraguay	15	DENV2	wAlb	Peru	10	DENV1	WT	-1.33417	0.465779	-2.86	0.7749	-3.22095	0.55262
Paraguay	15	DENV2	wAlb	Peru	10	DENV2	wAlb	-0.01583	0.465779	-0.03	1	-1.90262	1.87095
Paraguay	15	DENV2	wAlb	Peru	10	DENV2	wMel	3.72083	0.465779	7.99	<.0001*	1.83405	5.60762
Paraguay	15	DENV2	wAlb	Peru	10	DENV2	WT	-0.59333	0.465779	-1.27	1	-2.48012	1.29345
Paraguay	15	DENV2	wAlb	Peru	15	DENV1	wAlb	1.08583	0.465779	2.33	0.986	-0.80095	2.97262
Paraguay	15	DENV2	wAlb	Peru	15	DENV1	wMel	3.42167	0.465779	7.35	<.0001*	1.53488	5.30845
Paraguay	15	DENV2	wAlb	Peru	15	DENV1	WT	-2.27833	0.465779	-4.89	0.0016*	-4.16512	-0.39155
Paraguay	15	DENV2	wAlb	Peru	15	DENV2	wAlb	-0.65917	0.465779	-1.42	1	-2.54595	1.22762
Paraguay	15	DENV2	wAlb	Peru	15	DENV2	wMel	0.8375	0.465779	1.8	1	-1.04929	2.72429
Paraguay	15	DENV2	wAlb	Peru	15	DENV2	WT	-1.47583	0.465779	-3.17	0.5204	-3.36262	0.41095
Paraguay	15	DENV2	wMel	Paraguay	15	DENV2	WT	-4.15667	0.465779	-8.92	<.0001*	-6.04345	-2.26988
Paraguay	15	DENV2	wMel	Peru	5	DENV1	wAlb	0.30417	0.465779	0.65	1	-1.58262	2.19095
Paraguay	15	DENV2	wMel	Peru	5	DENV1	wMel	1.12333	0.465779	2.41	0.975	-0.76345	3.01012
Paraguay	15	DENV2	wMel	Peru	5	DENV1	WT	-2.13000	0.465779	-4.57	0.0065*	-4.01679	-0.24321
Paraguay	15	DENV2	wMel	Peru	5	DENV2	wAlb	-0.92922	0.465779	-1.99	0.9995	-2.81601	0.95756
Paraguay	15	DENV2	wMel	Peru	5	DENV2	wMel	1.33634	0.465779	2.87	0.7715	-0.55044	3.22313
Paraguay	15	DENV2	wMel	Peru	5	DENV2	WT	0.44942	0.465779	0.96	1	-1.43737	2.3362
Paraguay	15	DENV2	wMel	Peru	10	DENV1	wAlb	-2.61833	0.465779	-5.62	<.0001*	-4.50512	-0.73155
Paraguay	15	DENV2	wMel	Peru	10	DENV1	wMel	0.58708	0.465779	1.26	1	-1.29970	2.47387
Paraguay	15	DENV2	wMel	Peru	10	DENV1	WT	-4.15167	0.465779	-8.91	<.0001*	-6.03845	-2.26488
Paraguay	15	DENV2	wMel	Peru	10	DENV2	wAlb	-2.83333	0.465779	-6.08	<.0001*	-4.72012	-0.94655
Paraguay	15	DENV2	wMel	Peru	10	DENV2	wMel	0.90333	0.465779	1.94	0.9997	-0.98345	2.79012
Paraguay	15	DENV2	wMel	Peru	10	DENV2	WT	-3.41083	0.465779	-7.32	<.0001*	-5.29762	-1.52405
Paraguay	15	DENV2	wMel	Peru	15	DENV1	wAlb	-1.73167	0.465779	-3.72	0.1458	-3.61845	0.15512
Paraguay	15	DENV2	wMel	Peru	15	DENV1	wMel	0.60417	0.465779	1.3	1	-1.28262	2.49095
Paraguay	15	DENV2	wMel	Peru	15	DENV1	WT	-5.09583	0.465779	-10.94	<.0001*	-6.98262	-3.20905
Paraguay	15	DENV2	wMel	Peru	15	DENV2	wAlb	-3.47667	0.465779	-7.46	<.0001*	-5.36345	-1.58988
Paraguay	15	DENV2	wMel	Peru	15	DENV2	wMel	-1.98000	0.465779	-4.25	0.0240*	-3.86679	-0.09321
Paraguay	15	DENV2	wMel	Peru	15	DENV2	WT	-4.29333	0.465779	-9.22	<.0001*	-6.18012	-2.40655
Paraguay	15	DENV2	WT	Peru	5	DENV1	wAlb	4.46083	0.465779	9.58	<.0001*	2.57405	6.34762
Paraguay	15	DENV2	WT	Peru	5	DENV1	wMel	5.28	0.465779	11.34	<.0001*	3.39321	7.16679
Paraguay	15	DENV2	WT	Peru	5	DENV1	WT	2.02667	0.465779	4.35	0.0163*	0.13988	3.91345
Paraguay	15	DENV2	WT	Peru	5	DENV2	wAlb	3.22744	0.465779	6.93	<.0001*	1.34066	5.11423
Paraguay	15	DENV2	WT	Peru	5	DENV2	wMel	5.49301	0.465779	11.79	<.0001*	3.60622	7.37979
Paraguay	15	DENV2	WT	Peru	5	DENV2	WT	4.60608	0.465779	9.89	<.0001*	2.7193	6.49287
Paraguay	15	DENV2	WT	Peru	10	DENV1	wAlb	1.53833	0.465779	3.3	0.4064	-0.34845	3.42512
Paraguay	15	DENV2	WT	Peru	10	DENV1	wMel	4.74375	0.465779	10.18	<.0001*	2.85696	6.63054
Paraguay	15	DENV2	WT	Peru	10	DENV1	WT	0.005	0.465779	0.01	1	-1.88179	1.89179
Paraguay	15	DENV2	WT	Peru	10	DENV2	wAlb	1.32333	0.465779	2.84	0.7917	-0.56345	3.21012
Paraguay	15	DENV2	WT	Peru	10	DENV2	wMel	5.06	0.465779	10.86	<.0001*	3.17321	6.94679
Paraguay	15	DENV2	WT	Peru	10	DENV2	WT	0.74583	0.465779	1.6	1	-1.14095	2.63262
Paraguay	15	DENV2	WT	Peru	15	DENV1	wAlb	2.425	0.465779	5.21	0.0003*	0.53821	4.31179
Paraguay	15	DENV2	WT	Peru	15	DENV1	wMel	4.76083	0.465779	10.22	<.0001*	2.87405	6.64762
Paraguay	15	DENV2	WT	Peru	15	DENV1	WT	-0.93917	0.465779	-2.02	0.9993	-2.82595	0.94762
Paraguay	15	DENV2	WT	Peru	15	DENV2	wAlb	0.68	0.465779	1.46	1	-1.20679	2.56679
Paraguay	15	DENV2	WT	Peru	15	DENV2	wMel	2.17667	0.465779	4.67	0.0042*	0.28988	4.06345
Paraguay	15	DENV2	WT	Peru	15	DENV2	WT	-0.13667	0.465779	-0.29	1	-2.02345	1.75012
Peru	5	DENV1	wAlb	Peru	5	DENV1	wMel	0.81917	0.465779	1.76	1	-1.06762	2.70595
Peru	5	DENV1	wAlb	Peru	5	DENV1	WT	-2.43417	0.465779	-5.23	0.0003*	-4.32095	-0.54738
Peru	5	DENV1	wAlb	Peru	5	DENV2	wAlb	-1.23339	0.465779	-2.65	0.9041	-3.12018	0.65339
Peru	5	DENV1	wAlb	Peru	5	DENV2	wMel	1.03217	0.465779	2.22	0.9946	-0.85461	2.91896
Peru	5	DENV1	wAlb	Peru	5	DENV2	WT	0.14525	0.465779	0.31	1	-1.74154	2.03204
Peru	5	DENV1	wAlb	Peru	10	DENV1	wAlb	-2.92250	0.465779	-6.27	<.0001*	-4.80929	-1.03571
Peru	5	DENV1	wAlb	Peru	10	DENV1	wMel	0.28292	0.465779	0.61	1	-1.60387	2.1697
Peru	5	DENV1	wAlb	Peru	10	DENV1	WT	-4.45583	0.465779	-9.57	<.0001*	-6.34262	-2.56905
Peru	5	DENV1	wAlb	Peru	10	DENV2	wAlb	-3.13750	0.465779	-6.74	<.0001*	-5.02429	-1.25071
Peru	5	DENV1	wAlb	Peru	10	DENV2	wMel	0.59917	0.465779	1.29	1	-1.28762	2.48595
Peru	5	DENV1	wAlb	Peru	10	DENV2	WT	-3.71500	0.465779	-7.98	<.0001*	-5.60179	-1.82821
Peru	5	DENV1	wAlb	Peru	15	DENV1	wAlb	-2.03583	0.465779	-4.37	0.0150*	-3.92262	-0.14905
Peru	5	DENV1	wAlb	Peru	15	DENV1	wMel	0.3	0.465779	0.64	1	-1.58679	2.18679
Peru	5	DENV1	wAlb	Peru	15	DENV1	WT	-5.40000	0.465779	-11.59	<.0001*	-7.28679	-3.51321
Peru	5	DENV1	wAlb	Peru	15	DENV2	wAlb	-3.78083	0.465779	-8.12	<.0001*	-5.66762	-1.89405
Peru	5	DENV1	wAlb	Peru	15	DENV2	wMel	-2.28417	0.465779	-4.90	0.0015*	-4.17095	-0.39738
Peru	5	DENV1	wAlb	Peru	15	DENV2	WT	-4.59750	0.465779	-9.87	<.0001*	-6.48429	-2.71071
Peru	5	DENV1	wMel	Peru	5	DENV1	WT	-3.25333	0.465779	-6.98	<.0001*	-5.14012	-1.36655
Peru	5	DENV1	wMel	Peru	5	DENV2	wAlb	-2.05256	0.465779	-4.41	0.0130*	-3.93934	-0.16577
Peru	5	DENV1	wMel	Peru	5	DENV2	wMel	0.21301	0.465779	0.46	1	-1.67378	2.09979
Peru	5	DENV1	wMel	Peru	5	DENV2	WT	-0.67392	0.465779	-1.45	1	-2.56070	1.21287
Peru	5	DENV1	wMel	Peru	10	DENV1	wAlb	-3.74167	0.465779	-8.03	<.0001*	-5.62845	-1.85488
Peru	5	DENV1	wMel	Peru	10	DENV1	wMel	-0.53625	0.465779	-1.15	1	-2.42304	1.35054
Peru	5	DENV1	wMel	Peru	10	DENV1	WT	-5.27500	0.465779	-11.33	<.0001*	-7.16179	-3.38821
Peru	5	DENV1	wMel	Peru	10	DENV2	wAlb	-3.95667	0.465779	-8.49	<.0001*	-5.84345	-2.06988
Peru	5	DENV1	wMel	Peru	10	DENV2	wMel	-0.22000	0.465779	-0.47	1	-2.10679	1.66679
Peru	5	DENV1	wMel	Peru	10	DENV2	WT	-4.53417	0.465779	-9.73	<.0001*	-6.42095	-2.64738
Peru	5	DENV1	wMel	Peru	15	DENV1	wAlb	-2.85500	0.465779	-6.13	<.0001*	-4.74179	-0.96821
Peru	5	DENV1	wMel	Peru	15	DENV1	wMel	-0.51917	0.465779	-1.11	1	-2.40595	1.36762
Peru	5	DENV1	wMel	Peru	15	DENV1	WT	-6.21917	0.465779	-13.35	<.0001*	-8.10595	-4.33238
Peru	5	DENV1	wMel	Peru	15	DENV2	wAlb	-4.60000	0.465779	-9.88	<.0001*	-6.48679	-2.71321
Peru	5	DENV1	wMel	Peru	15	DENV2	wMel	-3.10333	0.465779	-6.66	<.0001*	-4.99012	-1.21655
Peru	5	DENV1	wMel	Peru	15	DENV2	WT	-5.41667	0.465779	-11.63	<.0001*	-7.30345	-3.52988
Peru	5	DENV1	WT	Peru	5	DENV2	wAlb	1.20078	0.465779	2.58	0.9323	-0.68601	3.08756
Peru	5	DENV1	WT	Peru	5	DENV2	wMel	3.46634	0.465779	7.44	<.0001*	1.57956	5.35313
Peru	5	DENV1	WT	Peru	5	DENV2	WT	2.57942	0.465779	5.54	<.0001*	0.69263	4.4662
Peru	5	DENV1	WT	Peru	10	DENV1	wAlb	-0.48833	0.465779	-1.05	1	-2.37512	1.39845
Peru	5	DENV1	WT	Peru	10	DENV1	wMel	2.71708	0.465779	5.83	<.0001*	0.8303	4.60387
Peru	5	DENV1	WT	Peru	10	DENV1	WT	-2.02167	0.465779	-4.34	0.0170*	-3.90845	-0.13488
Peru	5	DENV1	WT	Peru	10	DENV2	wAlb	-0.70333	0.465779	-1.51	1	-2.59012	1.18345
Peru	5	DENV1	WT	Peru	10	DENV2	wMel	3.03333	0.465779	6.51	<.0001*	1.14655	4.92012
Peru	5	DENV1	WT	Peru	10	DENV2	WT	-1.28083	0.465779	-2.75	0.851	-3.16762	0.60595
Peru	5	DENV1	WT	Peru	15	DENV1	wAlb	0.39833	0.465779	0.86	1	-1.48845	2.28512
Peru	5	DENV1	WT	Peru	15	DENV1	wMel	2.73417	0.465779	5.87	<.0001*	0.84738	4.62095
Peru	5	DENV1	WT	Peru	15	DENV1	WT	-2.96583	0.465779	-6.37	<.0001*	-4.85262	-1.07905
Peru	5	DENV1	WT	Peru	15	DENV2	wAlb	-1.34667	0.465779	-2.89	0.7549	-3.23345	0.54012
Peru	5	DENV1	WT	Peru	15	DENV2	wMel	0.15	0.465779	0.32	1	-1.73679	2.03679
Peru	5	DENV1	WT	Peru	15	DENV2	WT	-2.16333	0.465779	-4.64	0.0048*	-4.05012	-0.27655
Peru	5	DENV2	wAlb	Peru	5	DENV2	wMel	2.26557	0.465779	4.86	0.0018*	0.37878	4.15235
Peru	5	DENV2	wAlb	Peru	5	DENV2	WT	1.37864	0.465779	2.96	0.7006	-0.50814	3.26543
Peru	5	DENV2	wAlb	Peru	10	DENV1	wAlb	-1.68911	0.465779	-3.63	0.1886	-3.57589	0.19768
Peru	5	DENV2	wAlb	Peru	10	DENV1	wMel	1.51631	0.465779	3.26	0.4456	-0.37048	3.40309
Peru	5	DENV2	wAlb	Peru	10	DENV1	WT	-3.22244	0.465779	-6.92	<.0001*	-5.10923	-1.33566
Peru	5	DENV2	wAlb	Peru	10	DENV2	wAlb	-1.90411	0.465779	-4.09	0.0438*	-3.79089	-0.01732
Peru	5	DENV2	wAlb	Peru	10	DENV2	wMel	1.83256	0.465779	3.93	0.0743	-0.05423	3.71934
Peru	5	DENV2	wAlb	Peru	10	DENV2	WT	-2.48161	0.465779	-5.33	0.0002*	-4.36839	-0.59482
Peru	5	DENV2	wAlb	Peru	15	DENV1	wAlb	-0.80244	0.465779	-1.72	1	-2.68923	1.08434
Peru	5	DENV2	wAlb	Peru	15	DENV1	wMel	1.53339	0.465779	3.29	0.4151	-0.35339	3.42018
Peru	5	DENV2	wAlb	Peru	15	DENV1	WT	-4.16661	0.465779	-8.95	<.0001*	-6.05339	-2.27982
Peru	5	DENV2	wAlb	Peru	15	DENV2	wAlb	-2.54744	0.465779	-5.47	<.0001*	-4.43423	-0.66066
Peru	5	DENV2	wAlb	Peru	15	DENV2	wMel	-1.05078	0.465779	-2.26	0.9924	-2.93756	0.83601
Peru	5	DENV2	wAlb	Peru	15	DENV2	WT	-3.36411	0.465779	-7.22	<.0001*	-5.25089	-1.47732
Peru	5	DENV2	wMel	Peru	5	DENV2	WT	-0.88692	0.465779	-1.90	0.9998	-2.77371	0.99986
Peru	5	DENV2	wMel	Peru	10	DENV1	wAlb	-3.95468	0.465779	-8.49	<.0001*	-5.84146	-2.06789
Peru	5	DENV2	wMel	Peru	10	DENV1	wMel	-0.74926	0.465779	-1.61	1	-2.63604	1.13753
Peru	5	DENV2	wMel	Peru	10	DENV1	WT	-5.48801	0.465779	-11.78	<.0001*	-7.37479	-3.60122
Peru	5	DENV2	wMel	Peru	10	DENV2	wAlb	-4.16967	0.465779	-8.95	<.0001*	-6.05646	-2.28289
Peru	5	DENV2	wMel	Peru	10	DENV2	wMel	-0.43301	0.465779	-0.93	1	-2.31979	1.45378
Peru	5	DENV2	wMel	Peru	10	DENV2	WT	-4.74717	0.465779	-10.19	<.0001*	-6.63396	-2.86039
Peru	5	DENV2	wMel	Peru	15	DENV1	wAlb	-3.06801	0.465779	-6.59	<.0001*	-4.95479	-1.18122
Peru	5	DENV2	wMel	Peru	15	DENV1	wMel	-0.73217	0.465779	-1.57	1	-2.61896	1.15461
Peru	5	DENV2	wMel	Peru	15	DENV1	WT	-6.43217	0.465779	-13.81	<.0001*	-8.31896	-4.54539
Peru	5	DENV2	wMel	Peru	15	DENV2	wAlb	-4.81301	0.465779	-10.33	<.0001*	-6.69979	-2.92622
Peru	5	DENV2	wMel	Peru	15	DENV2	wMel	-3.31634	0.465779	-7.12	<.0001*	-5.20313	-1.42956
Peru	5	DENV2	wMel	Peru	15	DENV2	WT	-5.62968	0.465779	-12.09	<.0001*	-7.51646	-3.74289
Peru	5	DENV2	WT	Peru	10	DENV1	wAlb	-3.06775	0.465779	-6.59	<.0001*	-4.95454	-1.18096
Peru	5	DENV2	WT	Peru	10	DENV1	wMel	0.13767	0.465779	0.3	1	-1.74912	2.02445
Peru	5	DENV2	WT	Peru	10	DENV1	WT	-4.60108	0.465779	-9.88	<.0001*	-6.48787	-2.71430
Peru	5	DENV2	WT	Peru	10	DENV2	wAlb	-3.28275	0.465779	-7.05	<.0001*	-5.16954	-1.39596
Peru	5	DENV2	WT	Peru	10	DENV2	wMel	0.45392	0.465779	0.97	1	-1.43287	2.3407
Peru	5	DENV2	WT	Peru	10	DENV2	WT	-3.86025	0.465779	-8.29	<.0001*	-5.74704	-1.97346
Peru	5	DENV2	WT	Peru	15	DENV1	wAlb	-2.18108	0.465779	-4.68	0.0041*	-4.06787	-0.29430
Peru	5	DENV2	WT	Peru	15	DENV1	wMel	0.15475	0.465779	0.33	1	-1.73204	2.04154
Peru	5	DENV2	WT	Peru	15	DENV1	WT	-5.54525	0.465779	-11.91	<.0001*	-7.43204	-3.65846
Peru	5	DENV2	WT	Peru	15	DENV2	wAlb	-3.92608	0.465779	-8.43	<.0001*	-5.81287	-2.03930
Peru	5	DENV2	WT	Peru	15	DENV2	wMel	-2.42942	0.465779	-5.22	0.0003*	-4.31620	-0.54263
Peru	5	DENV2	WT	Peru	15	DENV2	WT	-4.74275	0.465779	-10.18	<.0001*	-6.62954	-2.85596
Peru	10	DENV1	wAlb	Peru	10	DENV1	wMel	3.20542	0.465779	6.88	<.0001*	1.31863	5.0922
Peru	10	DENV1	wAlb	Peru	10	DENV1	WT	-1.53333	0.465779	-3.29	0.4152	-3.42012	0.35345
Peru	10	DENV1	wAlb	Peru	10	DENV2	wAlb	-0.21500	0.465779	-0.46	1	-2.10179	1.67179
Peru	10	DENV1	wAlb	Peru	10	DENV2	wMel	3.52167	0.465779	7.56	<.0001*	1.63488	5.40845
Peru	10	DENV1	wAlb	Peru	10	DENV2	WT	-0.79250	0.465779	-1.70	1	-2.67929	1.09429
Peru	10	DENV1	wAlb	Peru	15	DENV1	wAlb	0.88667	0.465779	1.9	0.9998	-1.00012	2.77345
Peru	10	DENV1	wAlb	Peru	15	DENV1	wMel	3.2225	0.465779	6.92	<.0001*	1.33571	5.10929
Peru	10	DENV1	wAlb	Peru	15	DENV1	WT	-2.47750	0.465779	-5.32	0.0002*	-4.36429	-0.59071
Peru	10	DENV1	wAlb	Peru	15	DENV2	wAlb	-0.85833	0.465779	-1.84	0.9999	-2.74512	1.02845
Peru	10	DENV1	wAlb	Peru	15	DENV2	wMel	0.63833	0.465779	1.37	1	-1.24845	2.52512
Peru	10	DENV1	wAlb	Peru	15	DENV2	WT	-1.67500	0.465779	-3.60	0.2046	-3.56179	0.21179
Peru	10	DENV1	wMel	Peru	10	DENV1	WT	-4.73875	0.465779	-10.17	<.0001*	-6.62554	-2.85196
Peru	10	DENV1	wMel	Peru	10	DENV2	wAlb	-3.42042	0.465779	-7.34	<.0001*	-5.30720	-1.53363
Peru	10	DENV1	wMel	Peru	10	DENV2	wMel	0.31625	0.465779	0.68	1	-1.57054	2.20304
Peru	10	DENV1	wMel	Peru	10	DENV2	WT	-3.99792	0.465779	-8.58	<.0001*	-5.88470	-2.11113
Peru	10	DENV1	wMel	Peru	15	DENV1	wAlb	-2.31875	0.465779	-4.98	0.0010*	-4.20554	-0.43196
Peru	10	DENV1	wMel	Peru	15	DENV1	wMel	0.01708	0.465779	0.04	1	-1.86970	1.90387
Peru	10	DENV1	wMel	Peru	15	DENV1	WT	-5.68292	0.465779	-12.20	<.0001*	-7.56970	-3.79613
Peru	10	DENV1	wMel	Peru	15	DENV2	wAlb	-4.06375	0.465779	-8.72	<.0001*	-5.95054	-2.17696
Peru	10	DENV1	wMel	Peru	15	DENV2	wMel	-2.56708	0.465779	-5.51	<.0001*	-4.45387	-0.68030
Peru	10	DENV1	wMel	Peru	15	DENV2	WT	-4.88042	0.465779	-10.48	<.0001*	-6.76720	-2.99363
Peru	10	DENV1	WT	Peru	10	DENV2	wAlb	1.31833	0.465779	2.83	0.7992	-0.56845	3.20512
Peru	10	DENV1	WT	Peru	10	DENV2	wMel	5.055	0.465779	10.85	<.0001*	3.16821	6.94179
Peru	10	DENV1	WT	Peru	10	DENV2	WT	0.74083	0.465779	1.59	1	-1.14595	2.62762
Peru	10	DENV1	WT	Peru	15	DENV1	wAlb	2.42	0.465779	5.2	0.0004*	0.53321	4.30679
Peru	10	DENV1	WT	Peru	15	DENV1	wMel	4.75583	0.465779	10.21	<.0001*	2.86905	6.64262
Peru	10	DENV1	WT	Peru	15	DENV1	WT	-0.94417	0.465779	-2.03	0.9992	-2.83095	0.94262
Peru	10	DENV1	WT	Peru	15	DENV2	wAlb	0.675	0.465779	1.45	1	-1.21179	2.56179
Peru	10	DENV1	WT	Peru	15	DENV2	wMel	2.17167	0.465779	4.66	0.0044*	0.28488	4.05845
Peru	10	DENV1	WT	Peru	15	DENV2	WT	-0.14167	0.465779	-0.30	1	-2.02845	1.74512
Peru	10	DENV2	wAlb	Peru	10	DENV2	wMel	3.73667	0.465779	8.02	<.0001*	1.84988	5.62345
Peru	10	DENV2	wAlb	Peru	10	DENV2	WT	-0.57750	0.465779	-1.24	1	-2.46429	1.30929
Peru	10	DENV2	wAlb	Peru	15	DENV1	wAlb	1.10167	0.465779	2.37	0.9819	-0.78512	2.98845
Peru	10	DENV2	wAlb	Peru	15	DENV1	wMel	3.4375	0.465779	7.38	<.0001*	1.55071	5.32429
Peru	10	DENV2	wAlb	Peru	15	DENV1	WT	-2.26250	0.465779	-4.86	0.0018*	-4.14929	-0.37571
Peru	10	DENV2	wAlb	Peru	15	DENV2	wAlb	-0.64333	0.465779	-1.38	1	-2.53012	1.24345
Peru	10	DENV2	wAlb	Peru	15	DENV2	wMel	0.85333	0.465779	1.83	0.9999	-1.03345	2.74012
Peru	10	DENV2	wAlb	Peru	15	DENV2	WT	-1.46000	0.465779	-3.13	0.5502	-3.34679	0.42679
Peru	10	DENV2	wMel	Peru	10	DENV2	WT	-4.31417	0.465779	-9.26	<.0001*	-6.20095	-2.42738
Peru	10	DENV2	wMel	Peru	15	DENV1	wAlb	-2.63500	0.465779	-5.66	<.0001*	-4.52179	-0.74821
Peru	10	DENV2	wMel	Peru	15	DENV1	wMel	-0.29917	0.465779	-0.64	1	-2.18595	1.58762
Peru	10	DENV2	wMel	Peru	15	DENV1	WT	-5.99917	0.465779	-12.88	<.0001*	-7.88595	-4.11238
Peru	10	DENV2	wMel	Peru	15	DENV2	wAlb	-4.38000	0.465779	-9.40	<.0001*	-6.26679	-2.49321
Peru	10	DENV2	wMel	Peru	15	DENV2	wMel	-2.88333	0.465779	-6.19	<.0001*	-4.77012	-0.99655
Peru	10	DENV2	wMel	Peru	15	DENV2	WT	-5.19667	0.465779	-11.16	<.0001*	-7.08345	-3.30988
Peru	10	DENV2	WT	Peru	15	DENV1	wAlb	1.67917	0.465779	3.61	0.1998	-0.20762	3.56595
Peru	10	DENV2	WT	Peru	15	DENV1	wMel	4.015	0.465779	8.62	<.0001*	2.12821	5.90179
Peru	10	DENV2	WT	Peru	15	DENV1	WT	-1.68500	0.465779	-3.62	0.1931	-3.57179	0.20179
Peru	10	DENV2	WT	Peru	15	DENV2	wAlb	-0.06583	0.465779	-0.14	1	-1.95262	1.82095
Peru	10	DENV2	WT	Peru	15	DENV2	wMel	1.43083	0.465779	3.07	0.6052	-0.45595	3.31762
Peru	10	DENV2	WT	Peru	15	DENV2	WT	-0.88250	0.465779	-1.89	0.9999	-2.76929	1.00429
Peru	15	DENV1	wAlb	Peru	15	DENV1	wMel	2.33583	0.465779	5.01	0.0009*	0.44905	4.22262
Peru	15	DENV1	wAlb	Peru	15	DENV1	WT	-3.36417	0.465779	-7.22	<.0001*	-5.25095	-1.47738
Peru	15	DENV1	wAlb	Peru	15	DENV2	wAlb	-1.74500	0.465779	-3.75	0.1341	-3.63179	0.14179
Peru	15	DENV1	wAlb	Peru	15	DENV2	wMel	-0.24833	0.465779	-0.53	1	-2.13512	1.63845
Peru	15	DENV1	wAlb	Peru	15	DENV2	WT	-2.56167	0.465779	-5.50	<.0001*	-4.44845	-0.67488
Peru	15	DENV1	wMel	Peru	15	DENV1	WT	-5.70000	0.465779	-12.24	<.0001*	-7.58679	-3.81321
Peru	15	DENV1	wMel	Peru	15	DENV2	wAlb	-4.08083	0.465779	-8.76	<.0001*	-5.96762	-2.19405
Peru	15	DENV1	wMel	Peru	15	DENV2	wMel	-2.58417	0.465779	-5.55	<.0001*	-4.47095	-0.69738
Peru	15	DENV1	wMel	Peru	15	DENV2	WT	-4.89750	0.465779	-10.51	<.0001*	-6.78429	-3.01071
Peru	15	DENV1	WT	Peru	15	DENV2	wAlb	1.61917	0.465779	3.48	0.2772	-0.26762	3.50595
Peru	15	DENV1	WT	Peru	15	DENV2	wMel	3.11583	0.465779	6.69	<.0001*	1.22905	5.00262
Peru	15	DENV1	WT	Peru	15	DENV2	WT	0.8025	0.465779	1.72	1	-1.08429	2.68929
Peru	15	DENV2	wAlb	Peru	15	DENV2	wMel	1.49667	0.465779	3.21	0.4816	-0.39012	3.38345
Peru	15	DENV2	wAlb	Peru	15	DENV2	WT	-0.81667	0.465779	-1.75	1	-2.70345	1.07012
Peru	15	DENV2	wMel	Peru	15	DENV2	WT	-2.31333	0.465779	-4.97	0.0011*	-4.20012	-0.42655

## Sheet: ALL CARCASS
Country	DPI	Virus	Wolb.Status	-Country	-DPI	-Virus	-Wolb.Status	Difference	Std Error	t Ratio	Prob>|t|	Lower 95%	Upper 95%
Brazil	5	DENV1	wAlb	Brazil	5	DENV1	wMel	4.81667	0.627183	7.68	<.0001*	2.2761	7.35727
Brazil	5	DENV1	wAlb	Brazil	5	DENV1	WT	-0.85333	0.627183	-1.36	1	-3.3939	1.68727
Brazil	5	DENV1	wAlb	Brazil	5	DENV2	wAlb	1.75833	0.627183	2.8	0.8174	-0.7823	4.29894
Brazil	5	DENV1	wAlb	Brazil	5	DENV2	wMel	5.52583	0.627183	8.81	<.0001*	2.9852	8.06644
Brazil	5	DENV1	wAlb	Brazil	5	DENV2	WT	-0.36333	0.627183	-0.58	1	-2.9039	2.17727
Brazil	5	DENV1	wAlb	Brazil	10	DENV1	wAlb	0.39	0.627183	0.62	1	-2.1506	2.93061
Brazil	5	DENV1	wAlb	Brazil	10	DENV1	wMel	2.71	0.627183	4.32	0.0183*	0.1694	5.25061
Brazil	5	DENV1	wAlb	Brazil	10	DENV1	WT	-1.53333	0.627183	-2.44	0.9689	-4.0739	1.00727
Brazil	5	DENV1	wAlb	Brazil	10	DENV2	wAlb	0.51333	0.627183	0.82	1	-2.0273	3.05394
Brazil	5	DENV1	wAlb	Brazil	10	DENV2	wMel	4.21083	0.627183	6.71	<.0001*	1.6702	6.75144
Brazil	5	DENV1	wAlb	Brazil	10	DENV2	WT	-0.32500	0.627183	-0.52	1	-2.8656	2.21561
Brazil	5	DENV1	wAlb	Brazil	15	DENV1	wAlb	-0.02750	0.627183	-0.04	1	-2.5681	2.51311
Brazil	5	DENV1	wAlb	Brazil	15	DENV1	wMel	2.7675	0.627183	4.41	0.0127*	0.2269	5.30811
Brazil	5	DENV1	wAlb	Brazil	15	DENV1	WT	-1.07917	0.627183	-1.72	1	-3.6198	1.46144
Brazil	5	DENV1	wAlb	Brazil	15	DENV2	wAlb	0.275	0.627183	0.44	1	-2.2656	2.81561
Brazil	5	DENV1	wAlb	Brazil	15	DENV2	wMel	2.9109	0.627183	4.64	0.0049*	0.3703	5.45151
Brazil	5	DENV1	wAlb	Brazil	15	DENV2	WT	-2.01417	0.627183	-3.21	0.4831	-4.5548	0.52644
Brazil	5	DENV1	wAlb	Paraguay	5	DENV1	wAlb	2.71833	0.627183	4.33	0.0174*	0.1777	5.25894
Brazil	5	DENV1	wAlb	Paraguay	5	DENV1	wMel	4.1075	0.627183	6.55	<.0001*	1.5669	6.64811
Brazil	5	DENV1	wAlb	Paraguay	5	DENV1	WT	-0.00667	0.627183	-0.01	1	-2.5473	2.53394
Brazil	5	DENV1	wAlb	Paraguay	5	DENV2	wAlb	0.89667	0.627183	1.43	1	-1.6439	3.43727
Brazil	5	DENV1	wAlb	Paraguay	5	DENV2	wMel	3.80833	0.627183	6.07	<.0001*	1.2677	6.34894
Brazil	5	DENV1	wAlb	Paraguay	5	DENV2	WT	0.3475	0.627183	0.55	1	-2.1931	2.88811
Brazil	5	DENV1	wAlb	Paraguay	10	DENV1	wAlb	0.96667	0.627183	1.54	1	-1.5739	3.50727
Brazil	5	DENV1	wAlb	Paraguay	10	DENV1	wMel	3.36917	0.627183	5.37	0.0001*	0.8286	5.90977
Brazil	5	DENV1	wAlb	Paraguay	10	DENV1	WT	-1.42750	0.627183	-2.28	0.991	-3.9681	1.11311
Brazil	5	DENV1	wAlb	Paraguay	10	DENV2	wAlb	-0.52750	0.627183	-0.84	1	-3.0681	2.01311
Brazil	5	DENV1	wAlb	Paraguay	10	DENV2	wMel	1.8875	0.627183	3.01	0.6591	-0.6531	4.42811
Brazil	5	DENV1	wAlb	Paraguay	10	DENV2	WT	-1.21167	0.627183	-1.93	0.9998	-3.7523	1.32894
Brazil	5	DENV1	wAlb	Paraguay	15	DENV1	wAlb	0.34167	0.627183	0.54	1	-2.1989	2.88227
Brazil	5	DENV1	wAlb	Paraguay	15	DENV1	wMel	1.7625	0.627183	2.81	0.813	-0.7781	4.30311
Brazil	5	DENV1	wAlb	Paraguay	15	DENV1	WT	-1.60667	0.627183	-2.56	0.9379	-4.1473	0.93394
Brazil	5	DENV1	wAlb	Paraguay	15	DENV2	wAlb	-1.09750	0.627183	-1.75	1	-3.6381	1.44311
Brazil	5	DENV1	wAlb	Paraguay	15	DENV2	wMel	-0.02083	0.627183	-0.03	1	-2.5614	2.51977
Brazil	5	DENV1	wAlb	Paraguay	15	DENV2	WT	-1.78833	0.627183	-2.85	0.7844	-4.3289	0.75227
Brazil	5	DENV1	wAlb	Peru	5	DENV1	wAlb	0.92083	0.627183	1.47	1	-1.6198	3.46144
Brazil	5	DENV1	wAlb	Peru	5	DENV1	wMel	2.47	0.627183	3.94	0.0734	-0.0706	5.01061
Brazil	5	DENV1	wAlb	Peru	5	DENV1	WT	-1.64333	0.627183	-2.62	0.9161	-4.1839	0.89727
Brazil	5	DENV1	wAlb	Peru	5	DENV2	wAlb	-0.85250	0.627183	-1.36	1	-3.3931	1.68811
Brazil	5	DENV1	wAlb	Peru	5	DENV2	wMel	3.205	0.627183	5.11	0.0006*	0.6644	5.74561
Brazil	5	DENV1	wAlb	Peru	5	DENV2	WT	-0.25833	0.627183	-0.41	1	-2.7989	2.28227
Brazil	5	DENV1	wAlb	Peru	10	DENV1	wAlb	-0.46750	0.627183	-0.75	1	-3.0081	2.07311
Brazil	5	DENV1	wAlb	Peru	10	DENV1	wMel	2.50917	0.627183	4	0.0595	-0.0314	5.04977
Brazil	5	DENV1	wAlb	Peru	10	DENV1	WT	-1.54833	0.627183	-2.47	0.9638	-4.0889	0.99227
Brazil	5	DENV1	wAlb	Peru	10	DENV2	wAlb	-1.95917	0.627183	-3.12	0.5597	-4.4998	0.58144
Brazil	5	DENV1	wAlb	Peru	10	DENV2	wMel	3.07417	0.627183	4.9	0.0015*	0.5336	5.61477
Brazil	5	DENV1	wAlb	Peru	10	DENV2	WT	-1.03500	0.627183	-1.65	1	-3.5756	1.50561
Brazil	5	DENV1	wAlb	Peru	15	DENV1	wAlb	-0.42917	0.627183	-0.68	1	-2.9698	2.11144
Brazil	5	DENV1	wAlb	Peru	15	DENV1	wMel	1.47583	0.627183	2.35	0.9835	-1.0648	4.01644
Brazil	5	DENV1	wAlb	Peru	15	DENV1	WT	-1.82750	0.627183	-2.91	0.7375	-4.3681	0.71311
Brazil	5	DENV1	wAlb	Peru	15	DENV2	wAlb	-1.50083	0.627183	-2.39	0.978	-4.0414	1.03977
Brazil	5	DENV1	wAlb	Peru	15	DENV2	wMel	1.76167	0.627183	2.81	0.8139	-0.7789	4.30227
Brazil	5	DENV1	wAlb	Peru	15	DENV2	WT	-1.75333	0.627183	-2.80	0.8226	-4.2939	0.78727
Brazil	5	DENV1	wMel	Brazil	5	DENV1	WT	-5.67000	0.627183	-9.04	<.0001*	-8.2106	-3.12939
Brazil	5	DENV1	wMel	Brazil	5	DENV2	wAlb	-3.05833	0.627183	-4.88	0.0017*	-5.5989	-0.51773
Brazil	5	DENV1	wMel	Brazil	5	DENV2	wMel	0.70917	0.627183	1.13	1	-1.8314	3.24977
Brazil	5	DENV1	wMel	Brazil	5	DENV2	WT	-5.18000	0.627183	-8.26	<.0001*	-7.7206	-2.63939
Brazil	5	DENV1	wMel	Brazil	10	DENV1	wAlb	-4.42667	0.627183	-7.06	<.0001*	-6.9673	-1.88606
Brazil	5	DENV1	wMel	Brazil	10	DENV1	wMel	-2.10667	0.627183	-3.36	0.3617	-4.6473	0.43394
Brazil	5	DENV1	wMel	Brazil	10	DENV1	WT	-6.35000	0.627183	-10.12	<.0001*	-8.8906	-3.80939
Brazil	5	DENV1	wMel	Brazil	10	DENV2	wAlb	-4.30333	0.627183	-6.86	<.0001*	-6.8439	-1.76273
Brazil	5	DENV1	wMel	Brazil	10	DENV2	wMel	-0.60583	0.627183	-0.97	1	-3.1464	1.93477
Brazil	5	DENV1	wMel	Brazil	10	DENV2	WT	-5.14167	0.627183	-8.20	<.0001*	-7.6823	-2.60106
Brazil	5	DENV1	wMel	Brazil	15	DENV1	wAlb	-4.84417	0.627183	-7.72	<.0001*	-7.3848	-2.30356
Brazil	5	DENV1	wMel	Brazil	15	DENV1	wMel	-2.04917	0.627183	-3.27	0.4357	-4.5898	0.49144
Brazil	5	DENV1	wMel	Brazil	15	DENV1	WT	-5.89583	0.627183	-9.40	<.0001*	-8.4364	-3.35523
Brazil	5	DENV1	wMel	Brazil	15	DENV2	wAlb	-4.54167	0.627183	-7.24	<.0001*	-7.0823	-2.00106
Brazil	5	DENV1	wMel	Brazil	15	DENV2	wMel	-1.90577	0.627183	-3.04	0.6341	-4.4464	0.63484
Brazil	5	DENV1	wMel	Brazil	15	DENV2	WT	-6.83083	0.627183	-10.89	<.0001*	-9.3714	-4.29023
Brazil	5	DENV1	wMel	Paraguay	5	DENV1	wAlb	-2.09833	0.627183	-3.35	0.3721	-4.6389	0.44227
Brazil	5	DENV1	wMel	Paraguay	5	DENV1	wMel	-0.70917	0.627183	-1.13	1	-3.2498	1.83144
Brazil	5	DENV1	wMel	Paraguay	5	DENV1	WT	-4.82333	0.627183	-7.69	<.0001*	-7.3639	-2.28273
Brazil	5	DENV1	wMel	Paraguay	5	DENV2	wAlb	-3.92000	0.627183	-6.25	<.0001*	-6.4606	-1.37939
Brazil	5	DENV1	wMel	Paraguay	5	DENV2	wMel	-1.00833	0.627183	-1.61	1	-3.5489	1.53227
Brazil	5	DENV1	wMel	Paraguay	5	DENV2	WT	-4.46917	0.627183	-7.13	<.0001*	-7.0098	-1.92856
Brazil	5	DENV1	wMel	Paraguay	10	DENV1	wAlb	-3.85000	0.627183	-6.14	<.0001*	-6.3906	-1.30939
Brazil	5	DENV1	wMel	Paraguay	10	DENV1	wMel	-1.44750	0.627183	-2.31	0.9883	-3.9881	1.09311
Brazil	5	DENV1	wMel	Paraguay	10	DENV1	WT	-6.24417	0.627183	-9.96	<.0001*	-8.7848	-3.70356
Brazil	5	DENV1	wMel	Paraguay	10	DENV2	wAlb	-5.34417	0.627183	-8.52	<.0001*	-7.8848	-2.80356
Brazil	5	DENV1	wMel	Paraguay	10	DENV2	wMel	-2.92917	0.627183	-4.67	0.0043*	-5.4698	-0.38856
Brazil	5	DENV1	wMel	Paraguay	10	DENV2	WT	-6.02833	0.627183	-9.61	<.0001*	-8.5689	-3.48773
Brazil	5	DENV1	wMel	Paraguay	15	DENV1	wAlb	-4.47500	0.627183	-7.14	<.0001*	-7.0156	-1.93439
Brazil	5	DENV1	wMel	Paraguay	15	DENV1	wMel	-3.05417	0.627183	-4.87	0.0017*	-5.5948	-0.51356
Brazil	5	DENV1	wMel	Paraguay	15	DENV1	WT	-6.42333	0.627183	-10.24	<.0001*	-8.9639	-3.88273
Brazil	5	DENV1	wMel	Paraguay	15	DENV2	wAlb	-5.91417	0.627183	-9.43	<.0001*	-8.4548	-3.37356
Brazil	5	DENV1	wMel	Paraguay	15	DENV2	wMel	-4.83750	0.627183	-7.71	<.0001*	-7.3781	-2.29689
Brazil	5	DENV1	wMel	Paraguay	15	DENV2	WT	-6.60500	0.627183	-10.53	<.0001*	-9.1456	-4.06439
Brazil	5	DENV1	wMel	Peru	5	DENV1	wAlb	-3.89583	0.627183	-6.21	<.0001*	-6.4364	-1.35523
Brazil	5	DENV1	wMel	Peru	5	DENV1	wMel	-2.34667	0.627183	-3.74	0.136	-4.8873	0.19394
Brazil	5	DENV1	wMel	Peru	5	DENV1	WT	-6.46000	0.627183	-10.30	<.0001*	-9.0006	-3.91939
Brazil	5	DENV1	wMel	Peru	5	DENV2	wAlb	-5.66917	0.627183	-9.04	<.0001*	-8.2098	-3.12856
Brazil	5	DENV1	wMel	Peru	5	DENV2	wMel	-1.61167	0.627183	-2.57	0.9352	-4.1523	0.92894
Brazil	5	DENV1	wMel	Peru	5	DENV2	WT	-5.07500	0.627183	-8.09	<.0001*	-7.6156	-2.53439
Brazil	5	DENV1	wMel	Peru	10	DENV1	wAlb	-5.28417	0.627183	-8.43	<.0001*	-7.8248	-2.74356
Brazil	5	DENV1	wMel	Peru	10	DENV1	wMel	-2.30750	0.627183	-3.68	0.1629	-4.8481	0.23311
Brazil	5	DENV1	wMel	Peru	10	DENV1	WT	-6.36500	0.627183	-10.15	<.0001*	-8.9056	-3.82439
Brazil	5	DENV1	wMel	Peru	10	DENV2	wAlb	-6.77583	0.627183	-10.80	<.0001*	-9.3164	-4.23523
Brazil	5	DENV1	wMel	Peru	10	DENV2	wMel	-1.74250	0.627183	-2.78	0.8337	-4.2831	0.79811
Brazil	5	DENV1	wMel	Peru	10	DENV2	WT	-5.85167	0.627183	-9.33	<.0001*	-8.3923	-3.31106
Brazil	5	DENV1	wMel	Peru	15	DENV1	wAlb	-5.24583	0.627183	-8.36	<.0001*	-7.7864	-2.70523
Brazil	5	DENV1	wMel	Peru	15	DENV1	wMel	-3.34083	0.627183	-5.33	0.0002*	-5.8814	-0.80023
Brazil	5	DENV1	wMel	Peru	15	DENV1	WT	-6.64417	0.627183	-10.59	<.0001*	-9.1848	-4.10356
Brazil	5	DENV1	wMel	Peru	15	DENV2	wAlb	-6.31750	0.627183	-10.07	<.0001*	-8.8581	-3.77689
Brazil	5	DENV1	wMel	Peru	15	DENV2	wMel	-3.05500	0.627183	-4.87	0.0017*	-5.5956	-0.51439
Brazil	5	DENV1	wMel	Peru	15	DENV2	WT	-6.57000	0.627183	-10.48	<.0001*	-9.1106	-4.02939
Brazil	5	DENV1	WT	Brazil	5	DENV2	wAlb	2.61167	0.627183	4.16	0.0333*	0.0711	5.15227
Brazil	5	DENV1	WT	Brazil	5	DENV2	wMel	6.37917	0.627183	10.17	<.0001*	3.8386	8.91977
Brazil	5	DENV1	WT	Brazil	5	DENV2	WT	0.49	0.627183	0.78	1	-2.0506	3.03061
Brazil	5	DENV1	WT	Brazil	10	DENV1	wAlb	1.24333	0.627183	1.98	0.9995	-1.2973	3.78394
Brazil	5	DENV1	WT	Brazil	10	DENV1	wMel	3.56333	0.627183	5.68	<.0001*	1.0227	6.10394
Brazil	5	DENV1	WT	Brazil	10	DENV1	WT	-0.68000	0.627183	-1.08	1	-3.2206	1.86061
Brazil	5	DENV1	WT	Brazil	10	DENV2	wAlb	1.36667	0.627183	2.18	0.9962	-1.1739	3.90727
Brazil	5	DENV1	WT	Brazil	10	DENV2	wMel	5.06417	0.627183	8.07	<.0001*	2.5236	7.60477
Brazil	5	DENV1	WT	Brazil	10	DENV2	WT	0.52833	0.627183	0.84	1	-2.0123	3.06894
Brazil	5	DENV1	WT	Brazil	15	DENV1	wAlb	0.82583	0.627183	1.32	1	-1.7148	3.36644
Brazil	5	DENV1	WT	Brazil	15	DENV1	wMel	3.62083	0.627183	5.77	<.0001*	1.0802	6.16144
Brazil	5	DENV1	WT	Brazil	15	DENV1	WT	-0.22583	0.627183	-0.36	1	-2.7664	2.31477
Brazil	5	DENV1	WT	Brazil	15	DENV2	wAlb	1.12833	0.627183	1.8	1	-1.4123	3.66894
Brazil	5	DENV1	WT	Brazil	15	DENV2	wMel	3.76423	0.627183	6	<.0001*	1.2236	6.30484
Brazil	5	DENV1	WT	Brazil	15	DENV2	WT	-1.16083	0.627183	-1.85	0.9999	-3.7014	1.37977
Brazil	5	DENV1	WT	Paraguay	5	DENV1	wAlb	3.57167	0.627183	5.69	<.0001*	1.0311	6.11227
Brazil	5	DENV1	WT	Paraguay	5	DENV1	wMel	4.96083	0.627183	7.91	<.0001*	2.4202	7.50144
Brazil	5	DENV1	WT	Paraguay	5	DENV1	WT	0.84667	0.627183	1.35	1	-1.6939	3.38727
Brazil	5	DENV1	WT	Paraguay	5	DENV2	wAlb	1.75	0.627183	2.79	0.8261	-0.7906	4.29061
Brazil	5	DENV1	WT	Paraguay	5	DENV2	wMel	4.66167	0.627183	7.43	<.0001*	2.1211	7.20227
Brazil	5	DENV1	WT	Paraguay	5	DENV2	WT	1.20083	0.627183	1.91	0.9998	-1.3398	3.74144
Brazil	5	DENV1	WT	Paraguay	10	DENV1	wAlb	1.82	0.627183	2.9	0.7468	-0.7206	4.36061
Brazil	5	DENV1	WT	Paraguay	10	DENV1	wMel	4.2225	0.627183	6.73	<.0001*	1.6819	6.76311
Brazil	5	DENV1	WT	Paraguay	10	DENV1	WT	-0.57417	0.627183	-0.92	1	-3.1148	1.96644
Brazil	5	DENV1	WT	Paraguay	10	DENV2	wAlb	0.32583	0.627183	0.52	1	-2.2148	2.86644
Brazil	5	DENV1	WT	Paraguay	10	DENV2	wMel	2.74083	0.627183	4.37	0.0151*	0.2002	5.28144
Brazil	5	DENV1	WT	Paraguay	10	DENV2	WT	-0.35833	0.627183	-0.57	1	-2.8989	2.18227
Brazil	5	DENV1	WT	Paraguay	15	DENV1	wAlb	1.195	0.627183	1.91	0.9998	-1.3456	3.73561
Brazil	5	DENV1	WT	Paraguay	15	DENV1	wMel	2.61583	0.627183	4.17	0.0325*	0.0752	5.15644
Brazil	5	DENV1	WT	Paraguay	15	DENV1	WT	-0.75333	0.627183	-1.20	1	-3.2939	1.78727
Brazil	5	DENV1	WT	Paraguay	15	DENV2	wAlb	-0.24417	0.627183	-0.39	1	-2.7848	2.29644
Brazil	5	DENV1	WT	Paraguay	15	DENV2	wMel	0.8325	0.627183	1.33	1	-1.7081	3.37311
Brazil	5	DENV1	WT	Paraguay	15	DENV2	WT	-0.93500	0.627183	-1.49	1	-3.4756	1.60561
Brazil	5	DENV1	WT	Peru	5	DENV1	wAlb	1.77417	0.627183	2.83	0.8003	-0.7664	4.31477
Brazil	5	DENV1	WT	Peru	5	DENV1	wMel	3.32333	0.627183	5.3	0.0002*	0.7827	5.86394
Brazil	5	DENV1	WT	Peru	5	DENV1	WT	-0.79000	0.627183	-1.26	1	-3.3306	1.75061
Brazil	5	DENV1	WT	Peru	5	DENV2	wAlb	0.00083	0.627183	0	1	-2.5398	2.54144
Brazil	5	DENV1	WT	Peru	5	DENV2	wMel	4.05833	0.627183	6.47	<.0001*	1.5177	6.59894
Brazil	5	DENV1	WT	Peru	5	DENV2	WT	0.595	0.627183	0.95	1	-1.9456	3.13561
Brazil	5	DENV1	WT	Peru	10	DENV1	wAlb	0.38583	0.627183	0.62	1	-2.1548	2.92644
Brazil	5	DENV1	WT	Peru	10	DENV1	wMel	3.3625	0.627183	5.36	0.0002*	0.8219	5.90311
Brazil	5	DENV1	WT	Peru	10	DENV1	WT	-0.69500	0.627183	-1.11	1	-3.2356	1.84561
Brazil	5	DENV1	WT	Peru	10	DENV2	wAlb	-1.10583	0.627183	-1.76	1	-3.6464	1.43477
Brazil	5	DENV1	WT	Peru	10	DENV2	wMel	3.9275	0.627183	6.26	<.0001*	1.3869	6.46811
Brazil	5	DENV1	WT	Peru	10	DENV2	WT	-0.18167	0.627183	-0.29	1	-2.7223	2.35894
Brazil	5	DENV1	WT	Peru	15	DENV1	wAlb	0.42417	0.627183	0.68	1	-2.1164	2.96477
Brazil	5	DENV1	WT	Peru	15	DENV1	wMel	2.32917	0.627183	3.71	0.1475	-0.2114	4.86977
Brazil	5	DENV1	WT	Peru	15	DENV1	WT	-0.97417	0.627183	-1.55	1	-3.5148	1.56644
Brazil	5	DENV1	WT	Peru	15	DENV2	wAlb	-0.64750	0.627183	-1.03	1	-3.1881	1.89311
Brazil	5	DENV1	WT	Peru	15	DENV2	wMel	2.615	0.627183	4.17	0.0326*	0.0744	5.15561
Brazil	5	DENV1	WT	Peru	15	DENV2	WT	-0.90000	0.627183	-1.43	1	-3.4406	1.64061
Brazil	5	DENV2	wAlb	Brazil	5	DENV2	wMel	3.7675	0.627183	6.01	<.0001*	1.2269	6.30811
Brazil	5	DENV2	wAlb	Brazil	5	DENV2	WT	-2.12167	0.627183	-3.38	0.3435	-4.6623	0.41894
Brazil	5	DENV2	wAlb	Brazil	10	DENV1	wAlb	-1.36833	0.627183	-2.18	0.9961	-3.9089	1.17227
Brazil	5	DENV2	wAlb	Brazil	10	DENV1	wMel	0.95167	0.627183	1.52	1	-1.5889	3.49227
Brazil	5	DENV2	wAlb	Brazil	10	DENV1	WT	-3.29167	0.627183	-5.25	0.0003*	-5.8323	-0.75106
Brazil	5	DENV2	wAlb	Brazil	10	DENV2	wAlb	-1.24500	0.627183	-1.99	0.9995	-3.7856	1.29561
Brazil	5	DENV2	wAlb	Brazil	10	DENV2	wMel	2.4525	0.627183	3.91	0.0804	-0.0881	4.99311
Brazil	5	DENV2	wAlb	Brazil	10	DENV2	WT	-2.08333	0.627183	-3.32	0.391	-4.6239	0.45727
Brazil	5	DENV2	wAlb	Brazil	15	DENV1	wAlb	-1.78583	0.627183	-2.85	0.7872	-4.3264	0.75477
Brazil	5	DENV2	wAlb	Brazil	15	DENV1	wMel	1.00917	0.627183	1.61	1	-1.5314	3.54977
Brazil	5	DENV2	wAlb	Brazil	15	DENV1	WT	-2.83750	0.627183	-4.52	0.0080*	-5.3781	-0.29689
Brazil	5	DENV2	wAlb	Brazil	15	DENV2	wAlb	-1.48333	0.627183	-2.37	0.982	-4.0239	1.05727
Brazil	5	DENV2	wAlb	Brazil	15	DENV2	wMel	1.15257	0.627183	1.84	0.9999	-1.3880	3.69317
Brazil	5	DENV2	wAlb	Brazil	15	DENV2	WT	-3.77250	0.627183	-6.01	<.0001*	-6.3131	-1.23189
Brazil	5	DENV2	wAlb	Paraguay	5	DENV1	wAlb	0.96	0.627183	1.53	1	-1.5806	3.50061
Brazil	5	DENV2	wAlb	Paraguay	5	DENV1	wMel	2.34917	0.627183	3.75	0.1344	-0.1914	4.88977
Brazil	5	DENV2	wAlb	Paraguay	5	DENV1	WT	-1.76500	0.627183	-2.81	0.8103	-4.3056	0.77561
Brazil	5	DENV2	wAlb	Paraguay	5	DENV2	wAlb	-0.86167	0.627183	-1.37	1	-3.4023	1.67894
Brazil	5	DENV2	wAlb	Paraguay	5	DENV2	wMel	2.05	0.627183	3.27	0.4346	-0.4906	4.59061
Brazil	5	DENV2	wAlb	Paraguay	5	DENV2	WT	-1.41083	0.627183	-2.25	0.9928	-3.9514	1.12977
Brazil	5	DENV2	wAlb	Paraguay	10	DENV1	wAlb	-0.79167	0.627183	-1.26	1	-3.3323	1.74894
Brazil	5	DENV2	wAlb	Paraguay	10	DENV1	wMel	1.61083	0.627183	2.57	0.9356	-0.9298	4.15144
Brazil	5	DENV2	wAlb	Paraguay	10	DENV1	WT	-3.18583	0.627183	-5.08	0.0006*	-5.7264	-0.64523
Brazil	5	DENV2	wAlb	Paraguay	10	DENV2	wAlb	-2.28583	0.627183	-3.64	0.1794	-4.8264	0.25477
Brazil	5	DENV2	wAlb	Paraguay	10	DENV2	wMel	0.12917	0.627183	0.21	1	-2.4114	2.66977
Brazil	5	DENV2	wAlb	Paraguay	10	DENV2	WT	-2.97000	0.627183	-4.74	0.0032*	-5.5106	-0.42939
Brazil	5	DENV2	wAlb	Paraguay	15	DENV1	wAlb	-1.41667	0.627183	-2.26	0.9922	-3.9573	1.12394
Brazil	5	DENV2	wAlb	Paraguay	15	DENV1	wMel	0.00417	0.627183	0.01	1	-2.5364	2.54477
Brazil	5	DENV2	wAlb	Paraguay	15	DENV1	WT	-3.36500	0.627183	-5.37	0.0002*	-5.9056	-0.82439
Brazil	5	DENV2	wAlb	Paraguay	15	DENV2	wAlb	-2.85583	0.627183	-4.55	0.0071*	-5.3964	-0.31523
Brazil	5	DENV2	wAlb	Paraguay	15	DENV2	wMel	-1.77917	0.627183	-2.84	0.7947	-4.3198	0.76144
Brazil	5	DENV2	wAlb	Paraguay	15	DENV2	WT	-3.54667	0.627183	-5.65	<.0001*	-6.0873	-1.00606
Brazil	5	DENV2	wAlb	Peru	5	DENV1	wAlb	-0.83750	0.627183	-1.34	1	-3.3781	1.70311
Brazil	5	DENV2	wAlb	Peru	5	DENV1	wMel	0.71167	0.627183	1.13	1	-1.8289	3.25227
Brazil	5	DENV2	wAlb	Peru	5	DENV1	WT	-3.40167	0.627183	-5.42	0.0001*	-5.9423	-0.86106
Brazil	5	DENV2	wAlb	Peru	5	DENV2	wAlb	-2.61083	0.627183	-4.16	0.0334*	-5.1514	-0.07023
Brazil	5	DENV2	wAlb	Peru	5	DENV2	wMel	1.44667	0.627183	2.31	0.9884	-1.0939	3.98727
Brazil	5	DENV2	wAlb	Peru	5	DENV2	WT	-2.01667	0.627183	-3.22	0.4797	-4.5573	0.52394
Brazil	5	DENV2	wAlb	Peru	10	DENV1	wAlb	-2.22583	0.627183	-3.55	0.2314	-4.7664	0.31477
Brazil	5	DENV2	wAlb	Peru	10	DENV1	wMel	0.75083	0.627183	1.2	1	-1.7898	3.29144
Brazil	5	DENV2	wAlb	Peru	10	DENV1	WT	-3.30667	0.627183	-5.27	0.0002*	-5.8473	-0.76606
Brazil	5	DENV2	wAlb	Peru	10	DENV2	wAlb	-3.71750	0.627183	-5.93	<.0001*	-6.2581	-1.17689
Brazil	5	DENV2	wAlb	Peru	10	DENV2	wMel	1.31583	0.627183	2.1	0.9983	-1.2248	3.85644
Brazil	5	DENV2	wAlb	Peru	10	DENV2	WT	-2.79333	0.627183	-4.45	0.0107*	-5.3339	-0.25273
Brazil	5	DENV2	wAlb	Peru	15	DENV1	wAlb	-2.18750	0.627183	-3.49	0.2695	-4.7281	0.35311
Brazil	5	DENV2	wAlb	Peru	15	DENV1	wMel	-0.28250	0.627183	-0.45	1	-2.8231	2.25811
Brazil	5	DENV2	wAlb	Peru	15	DENV1	WT	-3.58583	0.627183	-5.72	<.0001*	-6.1264	-1.04523
Brazil	5	DENV2	wAlb	Peru	15	DENV2	wAlb	-3.25917	0.627183	-5.20	0.0004*	-5.7998	-0.71856
Brazil	5	DENV2	wAlb	Peru	15	DENV2	wMel	0.00333	0.627183	0.01	1	-2.5373	2.54394
Brazil	5	DENV2	wAlb	Peru	15	DENV2	WT	-3.51167	0.627183	-5.60	<.0001*	-6.0523	-0.97106
Brazil	5	DENV2	wMel	Brazil	5	DENV2	WT	-5.88917	0.627183	-9.39	<.0001*	-8.4298	-3.34856
Brazil	5	DENV2	wMel	Brazil	10	DENV1	wAlb	-5.13583	0.627183	-8.19	<.0001*	-7.6764	-2.59523
Brazil	5	DENV2	wMel	Brazil	10	DENV1	wMel	-2.81583	0.627183	-4.49	0.0093*	-5.3564	-0.27523
Brazil	5	DENV2	wMel	Brazil	10	DENV1	WT	-7.05917	0.627183	-11.26	<.0001*	-9.5998	-4.51856
Brazil	5	DENV2	wMel	Brazil	10	DENV2	wAlb	-5.01250	0.627183	-7.99	<.0001*	-7.5531	-2.47189
Brazil	5	DENV2	wMel	Brazil	10	DENV2	wMel	-1.31500	0.627183	-2.10	0.9983	-3.8556	1.22561
Brazil	5	DENV2	wMel	Brazil	10	DENV2	WT	-5.85083	0.627183	-9.33	<.0001*	-8.3914	-3.31023
Brazil	5	DENV2	wMel	Brazil	15	DENV1	wAlb	-5.55333	0.627183	-8.85	<.0001*	-8.0939	-3.01273
Brazil	5	DENV2	wMel	Brazil	15	DENV1	wMel	-2.75833	0.627183	-4.40	0.0135*	-5.2989	-0.21773
Brazil	5	DENV2	wMel	Brazil	15	DENV1	WT	-6.60500	0.627183	-10.53	<.0001*	-9.1456	-4.06439
Brazil	5	DENV2	wMel	Brazil	15	DENV2	wAlb	-5.25083	0.627183	-8.37	<.0001*	-7.7914	-2.71023
Brazil	5	DENV2	wMel	Brazil	15	DENV2	wMel	-2.61493	0.627183	-4.17	0.0326*	-5.1555	-0.07433
Brazil	5	DENV2	wMel	Brazil	15	DENV2	WT	-7.54000	0.627183	-12.02	<.0001*	-10.0806	-4.99939
Brazil	5	DENV2	wMel	Paraguay	5	DENV1	wAlb	-2.80750	0.627183	-4.48	0.0098*	-5.3481	-0.26689
Brazil	5	DENV2	wMel	Paraguay	5	DENV1	wMel	-1.41833	0.627183	-2.26	0.992	-3.9589	1.12227
Brazil	5	DENV2	wMel	Paraguay	5	DENV1	WT	-5.53250	0.627183	-8.82	<.0001*	-8.0731	-2.99189
Brazil	5	DENV2	wMel	Paraguay	5	DENV2	wAlb	-4.62917	0.627183	-7.38	<.0001*	-7.1698	-2.08856
Brazil	5	DENV2	wMel	Paraguay	5	DENV2	wMel	-1.71750	0.627183	-2.74	0.8577	-4.2581	0.82311
Brazil	5	DENV2	wMel	Paraguay	5	DENV2	WT	-5.17833	0.627183	-8.26	<.0001*	-7.7189	-2.63773
Brazil	5	DENV2	wMel	Paraguay	10	DENV1	wAlb	-4.55917	0.627183	-7.27	<.0001*	-7.0998	-2.01856
Brazil	5	DENV2	wMel	Paraguay	10	DENV1	wMel	-2.15667	0.627183	-3.44	0.3029	-4.6973	0.38394
Brazil	5	DENV2	wMel	Paraguay	10	DENV1	WT	-6.95333	0.627183	-11.09	<.0001*	-9.4939	-4.41273
Brazil	5	DENV2	wMel	Paraguay	10	DENV2	wAlb	-6.05333	0.627183	-9.65	<.0001*	-8.5939	-3.51273
Brazil	5	DENV2	wMel	Paraguay	10	DENV2	wMel	-3.63833	0.627183	-5.80	<.0001*	-6.1789	-1.09773
Brazil	5	DENV2	wMel	Paraguay	10	DENV2	WT	-6.73750	0.627183	-10.74	<.0001*	-9.2781	-4.19689
Brazil	5	DENV2	wMel	Paraguay	15	DENV1	wAlb	-5.18417	0.627183	-8.27	<.0001*	-7.7248	-2.64356
Brazil	5	DENV2	wMel	Paraguay	15	DENV1	wMel	-3.76333	0.627183	-6.00	<.0001*	-6.3039	-1.22273
Brazil	5	DENV2	wMel	Paraguay	15	DENV1	WT	-7.13250	0.627183	-11.37	<.0001*	-9.6731	-4.59189
Brazil	5	DENV2	wMel	Paraguay	15	DENV2	wAlb	-6.62333	0.627183	-10.56	<.0001*	-9.1639	-4.08273
Brazil	5	DENV2	wMel	Paraguay	15	DENV2	wMel	-5.54667	0.627183	-8.84	<.0001*	-8.0873	-3.00606
Brazil	5	DENV2	wMel	Paraguay	15	DENV2	WT	-7.31417	0.627183	-11.66	<.0001*	-9.8548	-4.77356
Brazil	5	DENV2	wMel	Peru	5	DENV1	wAlb	-4.60500	0.627183	-7.34	<.0001*	-7.1456	-2.06439
Brazil	5	DENV2	wMel	Peru	5	DENV1	wMel	-3.05583	0.627183	-4.87	0.0017*	-5.5964	-0.51523
Brazil	5	DENV2	wMel	Peru	5	DENV1	WT	-7.16917	0.627183	-11.43	<.0001*	-9.7098	-4.62856
Brazil	5	DENV2	wMel	Peru	5	DENV2	wAlb	-6.37833	0.627183	-10.17	<.0001*	-8.9189	-3.83773
Brazil	5	DENV2	wMel	Peru	5	DENV2	wMel	-2.32083	0.627183	-3.70	0.1533	-4.8614	0.21977
Brazil	5	DENV2	wMel	Peru	5	DENV2	WT	-5.78417	0.627183	-9.22	<.0001*	-8.3248	-3.24356
Brazil	5	DENV2	wMel	Peru	10	DENV1	wAlb	-5.99333	0.627183	-9.56	<.0001*	-8.5339	-3.45273
Brazil	5	DENV2	wMel	Peru	10	DENV1	wMel	-3.01667	0.627183	-4.81	0.0023*	-5.5573	-0.47606
Brazil	5	DENV2	wMel	Peru	10	DENV1	WT	-7.07417	0.627183	-11.28	<.0001*	-9.6148	-4.53356
Brazil	5	DENV2	wMel	Peru	10	DENV2	wAlb	-7.48500	0.627183	-11.93	<.0001*	-10.0256	-4.94439
Brazil	5	DENV2	wMel	Peru	10	DENV2	wMel	-2.45167	0.627183	-3.91	0.0808	-4.9923	0.08894
Brazil	5	DENV2	wMel	Peru	10	DENV2	WT	-6.56083	0.627183	-10.46	<.0001*	-9.1014	-4.02023
Brazil	5	DENV2	wMel	Peru	15	DENV1	wAlb	-5.95500	0.627183	-9.49	<.0001*	-8.4956	-3.41439
Brazil	5	DENV2	wMel	Peru	15	DENV1	wMel	-4.05000	0.627183	-6.46	<.0001*	-6.5906	-1.50939
Brazil	5	DENV2	wMel	Peru	15	DENV1	WT	-7.35333	0.627183	-11.72	<.0001*	-9.8939	-4.81273
Brazil	5	DENV2	wMel	Peru	15	DENV2	wAlb	-7.02667	0.627183	-11.20	<.0001*	-9.5673	-4.48606
Brazil	5	DENV2	wMel	Peru	15	DENV2	wMel	-3.76417	0.627183	-6.00	<.0001*	-6.3048	-1.22356
Brazil	5	DENV2	wMel	Peru	15	DENV2	WT	-7.27917	0.627183	-11.61	<.0001*	-9.8198	-4.73856
Brazil	5	DENV2	WT	Brazil	10	DENV1	wAlb	0.75333	0.627183	1.2	1	-1.7873	3.29394
Brazil	5	DENV2	WT	Brazil	10	DENV1	wMel	3.07333	0.627183	4.9	0.0015*	0.5327	5.61394
Brazil	5	DENV2	WT	Brazil	10	DENV1	WT	-1.17000	0.627183	-1.87	0.9999	-3.7106	1.37061
Brazil	5	DENV2	WT	Brazil	10	DENV2	wAlb	0.87667	0.627183	1.4	1	-1.6639	3.41727
Brazil	5	DENV2	WT	Brazil	10	DENV2	wMel	4.57417	0.627183	7.29	<.0001*	2.0336	7.11477
Brazil	5	DENV2	WT	Brazil	10	DENV2	WT	0.03833	0.627183	0.06	1	-2.5023	2.57894
Brazil	5	DENV2	WT	Brazil	15	DENV1	wAlb	0.33583	0.627183	0.54	1	-2.2048	2.87644
Brazil	5	DENV2	WT	Brazil	15	DENV1	wMel	3.13083	0.627183	4.99	0.0010*	0.5902	5.67144
Brazil	5	DENV2	WT	Brazil	15	DENV1	WT	-0.71583	0.627183	-1.14	1	-3.2564	1.82477
Brazil	5	DENV2	WT	Brazil	15	DENV2	wAlb	0.63833	0.627183	1.02	1	-1.9023	3.17894
Brazil	5	DENV2	WT	Brazil	15	DENV2	wMel	3.27423	0.627183	5.22	0.0003*	0.7336	5.81484
Brazil	5	DENV2	WT	Brazil	15	DENV2	WT	-1.65083	0.627183	-2.63	0.9111	-4.1914	0.88977
Brazil	5	DENV2	WT	Paraguay	5	DENV1	wAlb	3.08167	0.627183	4.91	0.0014*	0.5411	5.62227
Brazil	5	DENV2	WT	Paraguay	5	DENV1	wMel	4.47083	0.627183	7.13	<.0001*	1.9302	7.01144
Brazil	5	DENV2	WT	Paraguay	5	DENV1	WT	0.35667	0.627183	0.57	1	-2.1839	2.89727
Brazil	5	DENV2	WT	Paraguay	5	DENV2	wAlb	1.26	0.627183	2.01	0.9994	-1.2806	3.80061
Brazil	5	DENV2	WT	Paraguay	5	DENV2	wMel	4.17167	0.627183	6.65	<.0001*	1.6311	6.71227
Brazil	5	DENV2	WT	Paraguay	5	DENV2	WT	0.71083	0.627183	1.13	1	-1.8298	3.25144
Brazil	5	DENV2	WT	Paraguay	10	DENV1	wAlb	1.33	0.627183	2.12	0.9978	-1.2106	3.87061
Brazil	5	DENV2	WT	Paraguay	10	DENV1	wMel	3.7325	0.627183	5.95	<.0001*	1.1919	6.27311
Brazil	5	DENV2	WT	Paraguay	10	DENV1	WT	-1.06417	0.627183	-1.70	1	-3.6048	1.47644
Brazil	5	DENV2	WT	Paraguay	10	DENV2	wAlb	-0.16417	0.627183	-0.26	1	-2.7048	2.37644
Brazil	5	DENV2	WT	Paraguay	10	DENV2	wMel	2.25083	0.627183	3.59	0.2086	-0.2898	4.79144
Brazil	5	DENV2	WT	Paraguay	10	DENV2	WT	-0.84833	0.627183	-1.35	1	-3.3889	1.69227
Brazil	5	DENV2	WT	Paraguay	15	DENV1	wAlb	0.705	0.627183	1.12	1	-1.8356	3.24561
Brazil	5	DENV2	WT	Paraguay	15	DENV1	wMel	2.12583	0.627183	3.39	0.3385	-0.4148	4.66644
Brazil	5	DENV2	WT	Paraguay	15	DENV1	WT	-1.24333	0.627183	-1.98	0.9995	-3.7839	1.29727
Brazil	5	DENV2	WT	Paraguay	15	DENV2	wAlb	-0.73417	0.627183	-1.17	1	-3.2748	1.80644
Brazil	5	DENV2	WT	Paraguay	15	DENV2	wMel	0.3425	0.627183	0.55	1	-2.1981	2.88311
Brazil	5	DENV2	WT	Paraguay	15	DENV2	WT	-1.42500	0.627183	-2.27	0.9912	-3.9656	1.11561
Brazil	5	DENV2	WT	Peru	5	DENV1	wAlb	1.28417	0.627183	2.05	0.999	-1.2564	3.82477
Brazil	5	DENV2	WT	Peru	5	DENV1	wMel	2.83333	0.627183	4.52	0.0083*	0.2927	5.37394
Brazil	5	DENV2	WT	Peru	5	DENV1	WT	-1.28000	0.627183	-2.04	0.9991	-3.8206	1.26061
Brazil	5	DENV2	WT	Peru	5	DENV2	wAlb	-0.48917	0.627183	-0.78	1	-3.0298	2.05144
Brazil	5	DENV2	WT	Peru	5	DENV2	wMel	3.56833	0.627183	5.69	<.0001*	1.0277	6.10894
Brazil	5	DENV2	WT	Peru	5	DENV2	WT	0.105	0.627183	0.17	1	-2.4356	2.64561
Brazil	5	DENV2	WT	Peru	10	DENV1	wAlb	-0.10417	0.627183	-0.17	1	-2.6448	2.43644
Brazil	5	DENV2	WT	Peru	10	DENV1	wMel	2.8725	0.627183	4.58	0.0063*	0.3319	5.41311
Brazil	5	DENV2	WT	Peru	10	DENV1	WT	-1.18500	0.627183	-1.89	0.9999	-3.7256	1.35561
Brazil	5	DENV2	WT	Peru	10	DENV2	wAlb	-1.59583	0.627183	-2.54	0.9435	-4.1364	0.94477
Brazil	5	DENV2	WT	Peru	10	DENV2	wMel	3.4375	0.627183	5.48	<.0001*	0.8969	5.97811
Brazil	5	DENV2	WT	Peru	10	DENV2	WT	-0.67167	0.627183	-1.07	1	-3.2123	1.86894
Brazil	5	DENV2	WT	Peru	15	DENV1	wAlb	-0.06583	0.627183	-0.10	1	-2.6064	2.47477
Brazil	5	DENV2	WT	Peru	15	DENV1	wMel	1.83917	0.627183	2.93	0.7228	-0.7014	4.37977
Brazil	5	DENV2	WT	Peru	15	DENV1	WT	-1.46417	0.627183	-2.33	0.9856	-4.0048	1.07644
Brazil	5	DENV2	WT	Peru	15	DENV2	wAlb	-1.13750	0.627183	-1.81	1	-3.6781	1.40311
Brazil	5	DENV2	WT	Peru	15	DENV2	wMel	2.125	0.627183	3.39	0.3395	-0.4156	4.66561
Brazil	5	DENV2	WT	Peru	15	DENV2	WT	-1.39000	0.627183	-2.22	0.9946	-3.9306	1.15061
Brazil	10	DENV1	wAlb	Brazil	10	DENV1	wMel	2.32	0.627183	3.7	0.1539	-0.2206	4.86061
Brazil	10	DENV1	wAlb	Brazil	10	DENV1	WT	-1.92333	0.627183	-3.07	0.6098	-4.4639	0.61727
Brazil	10	DENV1	wAlb	Brazil	10	DENV2	wAlb	0.12333	0.627183	0.2	1	-2.4173	2.66394
Brazil	10	DENV1	wAlb	Brazil	10	DENV2	wMel	3.82083	0.627183	6.09	<.0001*	1.2802	6.36144
Brazil	10	DENV1	wAlb	Brazil	10	DENV2	WT	-0.71500	0.627183	-1.14	1	-3.2556	1.82561
Brazil	10	DENV1	wAlb	Brazil	15	DENV1	wAlb	-0.41750	0.627183	-0.67	1	-2.9581	2.12311
Brazil	10	DENV1	wAlb	Brazil	15	DENV1	wMel	2.3775	0.627183	3.79	0.1173	-0.1631	4.91811
Brazil	10	DENV1	wAlb	Brazil	15	DENV1	WT	-1.46917	0.627183	-2.34	0.9847	-4.0098	1.07144
Brazil	10	DENV1	wAlb	Brazil	15	DENV2	wAlb	-0.11500	0.627183	-0.18	1	-2.6556	2.42561
Brazil	10	DENV1	wAlb	Brazil	15	DENV2	wMel	2.5209	0.627183	4.02	0.0558	-0.0197	5.06151
Brazil	10	DENV1	wAlb	Brazil	15	DENV2	WT	-2.40417	0.627183	-3.83	0.1029	-4.9448	0.13644
Brazil	10	DENV1	wAlb	Paraguay	5	DENV1	wAlb	2.32833	0.627183	3.71	0.1481	-0.2123	4.86894
Brazil	10	DENV1	wAlb	Paraguay	5	DENV1	wMel	3.7175	0.627183	5.93	<.0001*	1.1769	6.25811
Brazil	10	DENV1	wAlb	Paraguay	5	DENV1	WT	-0.39667	0.627183	-0.63	1	-2.9373	2.14394
Brazil	10	DENV1	wAlb	Paraguay	5	DENV2	wAlb	0.50667	0.627183	0.81	1	-2.0339	3.04727
Brazil	10	DENV1	wAlb	Paraguay	5	DENV2	wMel	3.41833	0.627183	5.45	<.0001*	0.8777	5.95894
Brazil	10	DENV1	wAlb	Paraguay	5	DENV2	WT	-0.04250	0.627183	-0.07	1	-2.5831	2.49811
Brazil	10	DENV1	wAlb	Paraguay	10	DENV1	wAlb	0.57667	0.627183	0.92	1	-1.9639	3.11727
Brazil	10	DENV1	wAlb	Paraguay	10	DENV1	wMel	2.97917	0.627183	4.75	0.0030*	0.4386	5.51977
Brazil	10	DENV1	wAlb	Paraguay	10	DENV1	WT	-1.81750	0.627183	-2.90	0.7498	-4.3581	0.72311
Brazil	10	DENV1	wAlb	Paraguay	10	DENV2	wAlb	-0.91750	0.627183	-1.46	1	-3.4581	1.62311
Brazil	10	DENV1	wAlb	Paraguay	10	DENV2	wMel	1.4975	0.627183	2.39	0.9788	-1.0431	4.03811
Brazil	10	DENV1	wAlb	Paraguay	10	DENV2	WT	-1.60167	0.627183	-2.55	0.9405	-4.1423	0.93894
Brazil	10	DENV1	wAlb	Paraguay	15	DENV1	wAlb	-0.04833	0.627183	-0.08	1	-2.5889	2.49227
Brazil	10	DENV1	wAlb	Paraguay	15	DENV1	wMel	1.3725	0.627183	2.19	0.9958	-1.1681	3.91311
Brazil	10	DENV1	wAlb	Paraguay	15	DENV1	WT	-1.99667	0.627183	-3.18	0.5073	-4.5373	0.54394
Brazil	10	DENV1	wAlb	Paraguay	15	DENV2	wAlb	-1.48750	0.627183	-2.37	0.9811	-4.0281	1.05311
Brazil	10	DENV1	wAlb	Paraguay	15	DENV2	wMel	-0.41083	0.627183	-0.66	1	-2.9514	2.12977
Brazil	10	DENV1	wAlb	Paraguay	15	DENV2	WT	-2.17833	0.627183	-3.47	0.2792	-4.7189	0.36227
Brazil	10	DENV1	wAlb	Peru	5	DENV1	wAlb	0.53083	0.627183	0.85	1	-2.0098	3.07144
Brazil	10	DENV1	wAlb	Peru	5	DENV1	wMel	2.08	0.627183	3.32	0.3953	-0.4606	4.62061
Brazil	10	DENV1	wAlb	Peru	5	DENV1	WT	-2.03333	0.627183	-3.24	0.457	-4.5739	0.50727
Brazil	10	DENV1	wAlb	Peru	5	DENV2	wAlb	-1.24250	0.627183	-1.98	0.9996	-3.7831	1.29811
Brazil	10	DENV1	wAlb	Peru	5	DENV2	wMel	2.815	0.627183	4.49	0.0093*	0.2744	5.35561
Brazil	10	DENV1	wAlb	Peru	5	DENV2	WT	-0.64833	0.627183	-1.03	1	-3.1889	1.89227
Brazil	10	DENV1	wAlb	Peru	10	DENV1	wAlb	-0.85750	0.627183	-1.37	1	-3.3981	1.68311
Brazil	10	DENV1	wAlb	Peru	10	DENV1	wMel	2.11917	0.627183	3.38	0.3465	-0.4214	4.65977
Brazil	10	DENV1	wAlb	Peru	10	DENV1	WT	-1.93833	0.627183	-3.09	0.5889	-4.4789	0.60227
Brazil	10	DENV1	wAlb	Peru	10	DENV2	wAlb	-2.34917	0.627183	-3.75	0.1344	-4.8898	0.19144
Brazil	10	DENV1	wAlb	Peru	10	DENV2	wMel	2.68417	0.627183	4.28	0.0215*	0.1436	5.22477
Brazil	10	DENV1	wAlb	Peru	10	DENV2	WT	-1.42500	0.627183	-2.27	0.9912	-3.9656	1.11561
Brazil	10	DENV1	wAlb	Peru	15	DENV1	wAlb	-0.81917	0.627183	-1.31	1	-3.3598	1.72144
Brazil	10	DENV1	wAlb	Peru	15	DENV1	wMel	1.08583	0.627183	1.73	1	-1.4548	3.62644
Brazil	10	DENV1	wAlb	Peru	15	DENV1	WT	-2.21750	0.627183	-3.54	0.2394	-4.7581	0.32311
Brazil	10	DENV1	wAlb	Peru	15	DENV2	wAlb	-1.89083	0.627183	-3.01	0.6546	-4.4314	0.64977
Brazil	10	DENV1	wAlb	Peru	15	DENV2	wMel	1.37167	0.627183	2.19	0.9959	-1.1689	3.91227
Brazil	10	DENV1	wAlb	Peru	15	DENV2	WT	-2.14333	0.627183	-3.42	0.318	-4.6839	0.39727
Brazil	10	DENV1	wMel	Brazil	10	DENV1	WT	-4.24333	0.627183	-6.77	<.0001*	-6.7839	-1.70273
Brazil	10	DENV1	wMel	Brazil	10	DENV2	wAlb	-2.19667	0.627183	-3.50	0.2601	-4.7373	0.34394
Brazil	10	DENV1	wMel	Brazil	10	DENV2	wMel	1.50083	0.627183	2.39	0.978	-1.0398	4.04144
Brazil	10	DENV1	wMel	Brazil	10	DENV2	WT	-3.03500	0.627183	-4.84	0.0020*	-5.5756	-0.49439
Brazil	10	DENV1	wMel	Brazil	15	DENV1	wAlb	-2.73750	0.627183	-4.36	0.0154*	-5.2781	-0.19689
Brazil	10	DENV1	wMel	Brazil	15	DENV1	wMel	0.0575	0.627183	0.09	1	-2.4831	2.59811
Brazil	10	DENV1	wMel	Brazil	15	DENV1	WT	-3.78917	0.627183	-6.04	<.0001*	-6.3298	-1.24856
Brazil	10	DENV1	wMel	Brazil	15	DENV2	wAlb	-2.43500	0.627183	-3.88	0.0881	-4.9756	0.10561
Brazil	10	DENV1	wMel	Brazil	15	DENV2	wMel	0.2009	0.627183	0.32	1	-2.3397	2.74151
Brazil	10	DENV1	wMel	Brazil	15	DENV2	WT	-4.72417	0.627183	-7.53	<.0001*	-7.2648	-2.18356
Brazil	10	DENV1	wMel	Paraguay	5	DENV1	wAlb	0.00833	0.627183	0.01	1	-2.5323	2.54894
Brazil	10	DENV1	wMel	Paraguay	5	DENV1	wMel	1.3975	0.627183	2.23	0.994	-1.1431	3.93811
Brazil	10	DENV1	wMel	Paraguay	5	DENV1	WT	-2.71667	0.627183	-4.33	0.0176*	-5.2573	-0.17606
Brazil	10	DENV1	wMel	Paraguay	5	DENV2	wAlb	-1.81333	0.627183	-2.89	0.7549	-4.3539	0.72727
Brazil	10	DENV1	wMel	Paraguay	5	DENV2	wMel	1.09833	0.627183	1.75	1	-1.4423	3.63894
Brazil	10	DENV1	wMel	Paraguay	5	DENV2	WT	-2.36250	0.627183	-3.77	0.1261	-4.9031	0.17811
Brazil	10	DENV1	wMel	Paraguay	10	DENV1	wAlb	-1.74333	0.627183	-2.78	0.8328	-4.2839	0.79727
Brazil	10	DENV1	wMel	Paraguay	10	DENV1	wMel	0.65917	0.627183	1.05	1	-1.8814	3.19977
Brazil	10	DENV1	wMel	Paraguay	10	DENV1	WT	-4.13750	0.627183	-6.60	<.0001*	-6.6781	-1.59689
Brazil	10	DENV1	wMel	Paraguay	10	DENV2	wAlb	-3.23750	0.627183	-5.16	0.0004*	-5.7781	-0.69689
Brazil	10	DENV1	wMel	Paraguay	10	DENV2	wMel	-0.82250	0.627183	-1.31	1	-3.3631	1.71811
Brazil	10	DENV1	wMel	Paraguay	10	DENV2	WT	-3.92167	0.627183	-6.25	<.0001*	-6.4623	-1.38106
Brazil	10	DENV1	wMel	Paraguay	15	DENV1	wAlb	-2.36833	0.627183	-3.78	0.1227	-4.9089	0.17227
Brazil	10	DENV1	wMel	Paraguay	15	DENV1	wMel	-0.94750	0.627183	-1.51	1	-3.4881	1.59311
Brazil	10	DENV1	wMel	Paraguay	15	DENV1	WT	-4.31667	0.627183	-6.88	<.0001*	-6.8573	-1.77606
Brazil	10	DENV1	wMel	Paraguay	15	DENV2	wAlb	-3.80750	0.627183	-6.07	<.0001*	-6.3481	-1.26689
Brazil	10	DENV1	wMel	Paraguay	15	DENV2	wMel	-2.73083	0.627183	-4.35	0.0161*	-5.2714	-0.19023
Brazil	10	DENV1	wMel	Paraguay	15	DENV2	WT	-4.49833	0.627183	-7.17	<.0001*	-7.0389	-1.95773
Brazil	10	DENV1	wMel	Peru	5	DENV1	wAlb	-1.78917	0.627183	-2.85	0.7834	-4.3298	0.75144
Brazil	10	DENV1	wMel	Peru	5	DENV1	wMel	-0.24000	0.627183	-0.38	1	-2.7806	2.30061
Brazil	10	DENV1	wMel	Peru	5	DENV1	WT	-4.35333	0.627183	-6.94	<.0001*	-6.8939	-1.81273
Brazil	10	DENV1	wMel	Peru	5	DENV2	wAlb	-3.56250	0.627183	-5.68	<.0001*	-6.1031	-1.02189
Brazil	10	DENV1	wMel	Peru	5	DENV2	wMel	0.495	0.627183	0.79	1	-2.0456	3.03561
Brazil	10	DENV1	wMel	Peru	5	DENV2	WT	-2.96833	0.627183	-4.73	0.0032*	-5.5089	-0.42773
Brazil	10	DENV1	wMel	Peru	10	DENV1	wAlb	-3.17750	0.627183	-5.07	0.0007*	-5.7181	-0.63689
Brazil	10	DENV1	wMel	Peru	10	DENV1	wMel	-0.20083	0.627183	-0.32	1	-2.7414	2.33977
Brazil	10	DENV1	wMel	Peru	10	DENV1	WT	-4.25833	0.627183	-6.79	<.0001*	-6.7989	-1.71773
Brazil	10	DENV1	wMel	Peru	10	DENV2	wAlb	-4.66917	0.627183	-7.44	<.0001*	-7.2098	-2.12856
Brazil	10	DENV1	wMel	Peru	10	DENV2	wMel	0.36417	0.627183	0.58	1	-2.1764	2.90477
Brazil	10	DENV1	wMel	Peru	10	DENV2	WT	-3.74500	0.627183	-5.97	<.0001*	-6.2856	-1.20439
Brazil	10	DENV1	wMel	Peru	15	DENV1	wAlb	-3.13917	0.627183	-5.01	0.0009*	-5.6798	-0.59856
Brazil	10	DENV1	wMel	Peru	15	DENV1	wMel	-1.23417	0.627183	-1.97	0.9996	-3.7748	1.30644
Brazil	10	DENV1	wMel	Peru	15	DENV1	WT	-4.53750	0.627183	-7.23	<.0001*	-7.0781	-1.99689
Brazil	10	DENV1	wMel	Peru	15	DENV2	wAlb	-4.21083	0.627183	-6.71	<.0001*	-6.7514	-1.67023
Brazil	10	DENV1	wMel	Peru	15	DENV2	wMel	-0.94833	0.627183	-1.51	1	-3.4889	1.59227
Brazil	10	DENV1	wMel	Peru	15	DENV2	WT	-4.46333	0.627183	-7.12	<.0001*	-7.0039	-1.92273
Brazil	10	DENV1	WT	Brazil	10	DENV2	wAlb	2.04667	0.627183	3.26	0.439	-0.4939	4.58727
Brazil	10	DENV1	WT	Brazil	10	DENV2	wMel	5.74417	0.627183	9.16	<.0001*	3.2036	8.28477
Brazil	10	DENV1	WT	Brazil	10	DENV2	WT	1.20833	0.627183	1.93	0.9998	-1.3323	3.74894
Brazil	10	DENV1	WT	Brazil	15	DENV1	wAlb	1.50583	0.627183	2.4	0.9768	-1.0348	4.04644
Brazil	10	DENV1	WT	Brazil	15	DENV1	wMel	4.30083	0.627183	6.86	<.0001*	1.7602	6.84144
Brazil	10	DENV1	WT	Brazil	15	DENV1	WT	0.45417	0.627183	0.72	1	-2.0864	2.99477
Brazil	10	DENV1	WT	Brazil	15	DENV2	wAlb	1.80833	0.627183	2.88	0.7609	-0.7323	4.34894
Brazil	10	DENV1	WT	Brazil	15	DENV2	wMel	4.44423	0.627183	7.09	<.0001*	1.9036	6.98484
Brazil	10	DENV1	WT	Brazil	15	DENV2	WT	-0.48083	0.627183	-0.77	1	-3.0214	2.05977
Brazil	10	DENV1	WT	Paraguay	5	DENV1	wAlb	4.25167	0.627183	6.78	<.0001*	1.7111	6.79227
Brazil	10	DENV1	WT	Paraguay	5	DENV1	wMel	5.64083	0.627183	8.99	<.0001*	3.1002	8.18144
Brazil	10	DENV1	WT	Paraguay	5	DENV1	WT	1.52667	0.627183	2.43	0.9709	-1.0139	4.06727
Brazil	10	DENV1	WT	Paraguay	5	DENV2	wAlb	2.43	0.627183	3.87	0.0903	-0.1106	4.97061
Brazil	10	DENV1	WT	Paraguay	5	DENV2	wMel	5.34167	0.627183	8.52	<.0001*	2.8011	7.88227
Brazil	10	DENV1	WT	Paraguay	5	DENV2	WT	1.88083	0.627183	3	0.6681	-0.6598	4.42144
Brazil	10	DENV1	WT	Paraguay	10	DENV1	wAlb	2.5	0.627183	3.99	0.0625	-0.0406	5.04061
Brazil	10	DENV1	WT	Paraguay	10	DENV1	wMel	4.9025	0.627183	7.82	<.0001*	2.3619	7.44311
Brazil	10	DENV1	WT	Paraguay	10	DENV1	WT	0.10583	0.627183	0.17	1	-2.4348	2.64644
Brazil	10	DENV1	WT	Paraguay	10	DENV2	wAlb	1.00583	0.627183	1.6	1	-1.5348	3.54644
Brazil	10	DENV1	WT	Paraguay	10	DENV2	wMel	3.42083	0.627183	5.45	<.0001*	0.8802	5.96144
Brazil	10	DENV1	WT	Paraguay	10	DENV2	WT	0.32167	0.627183	0.51	1	-2.2189	2.86227
Brazil	10	DENV1	WT	Paraguay	15	DENV1	wAlb	1.875	0.627183	2.99	0.6759	-0.6656	4.41561
Brazil	10	DENV1	WT	Paraguay	15	DENV1	wMel	3.29583	0.627183	5.25	0.0003*	0.7552	5.83644
Brazil	10	DENV1	WT	Paraguay	15	DENV1	WT	-0.07333	0.627183	-0.12	1	-2.6139	2.46727
Brazil	10	DENV1	WT	Paraguay	15	DENV2	wAlb	0.43583	0.627183	0.69	1	-2.1048	2.97644
Brazil	10	DENV1	WT	Paraguay	15	DENV2	wMel	1.5125	0.627183	2.41	0.975	-1.0281	4.05311
Brazil	10	DENV1	WT	Paraguay	15	DENV2	WT	-0.25500	0.627183	-0.41	1	-2.7956	2.28561
Brazil	10	DENV1	WT	Peru	5	DENV1	wAlb	2.45417	0.627183	3.91	0.0797	-0.0864	4.99477
Brazil	10	DENV1	WT	Peru	5	DENV1	wMel	4.00333	0.627183	6.38	<.0001*	1.4627	6.54394
Brazil	10	DENV1	WT	Peru	5	DENV1	WT	-0.11000	0.627183	-0.18	1	-2.6506	2.43061
Brazil	10	DENV1	WT	Peru	5	DENV2	wAlb	0.68083	0.627183	1.09	1	-1.8598	3.22144
Brazil	10	DENV1	WT	Peru	5	DENV2	wMel	4.73833	0.627183	7.55	<.0001*	2.1977	7.27894
Brazil	10	DENV1	WT	Peru	5	DENV2	WT	1.275	0.627183	2.03	0.9992	-1.2656	3.81561
Brazil	10	DENV1	WT	Peru	10	DENV1	wAlb	1.06583	0.627183	1.7	1	-1.4748	3.60644
Brazil	10	DENV1	WT	Peru	10	DENV1	wMel	4.0425	0.627183	6.45	<.0001*	1.5019	6.58311
Brazil	10	DENV1	WT	Peru	10	DENV1	WT	-0.01500	0.627183	-0.02	1	-2.5556	2.52561
Brazil	10	DENV1	WT	Peru	10	DENV2	wAlb	-0.42583	0.627183	-0.68	1	-2.9664	2.11477
Brazil	10	DENV1	WT	Peru	10	DENV2	wMel	4.6075	0.627183	7.35	<.0001*	2.0669	7.14811
Brazil	10	DENV1	WT	Peru	10	DENV2	WT	0.49833	0.627183	0.79	1	-2.0423	3.03894
Brazil	10	DENV1	WT	Peru	15	DENV1	wAlb	1.10417	0.627183	1.76	1	-1.4364	3.64477
Brazil	10	DENV1	WT	Peru	15	DENV1	wMel	3.00917	0.627183	4.8	0.0024*	0.4686	5.54977
Brazil	10	DENV1	WT	Peru	15	DENV1	WT	-0.29417	0.627183	-0.47	1	-2.8348	2.24644
Brazil	10	DENV1	WT	Peru	15	DENV2	wAlb	0.0325	0.627183	0.05	1	-2.5081	2.57311
Brazil	10	DENV1	WT	Peru	15	DENV2	wMel	3.295	0.627183	5.25	0.0003*	0.7544	5.83561
Brazil	10	DENV1	WT	Peru	15	DENV2	WT	-0.22000	0.627183	-0.35	1	-2.7606	2.32061
Brazil	10	DENV2	wAlb	Brazil	10	DENV2	wMel	3.6975	0.627183	5.9	<.0001*	1.1569	6.23811
Brazil	10	DENV2	wAlb	Brazil	10	DENV2	WT	-0.83833	0.627183	-1.34	1	-3.3789	1.70227
Brazil	10	DENV2	wAlb	Brazil	15	DENV1	wAlb	-0.54083	0.627183	-0.86	1	-3.0814	1.99977
Brazil	10	DENV2	wAlb	Brazil	15	DENV1	wMel	2.25417	0.627183	3.59	0.2057	-0.2864	4.79477
Brazil	10	DENV2	wAlb	Brazil	15	DENV1	WT	-1.59250	0.627183	-2.54	0.9451	-4.1331	0.94811
Brazil	10	DENV2	wAlb	Brazil	15	DENV2	wAlb	-0.23833	0.627183	-0.38	1	-2.7789	2.30227
Brazil	10	DENV2	wAlb	Brazil	15	DENV2	wMel	2.39757	0.627183	3.82	0.1063	-0.1430	4.93817
Brazil	10	DENV2	wAlb	Brazil	15	DENV2	WT	-2.52750	0.627183	-4.03	0.0538	-5.0681	0.01311
Brazil	10	DENV2	wAlb	Paraguay	5	DENV1	wAlb	2.205	0.627183	3.52	0.2517	-0.3356	4.74561
Brazil	10	DENV2	wAlb	Paraguay	5	DENV1	wMel	3.59417	0.627183	5.73	<.0001*	1.0536	6.13477
Brazil	10	DENV2	wAlb	Paraguay	5	DENV1	WT	-0.52000	0.627183	-0.83	1	-3.0606	2.02061
Brazil	10	DENV2	wAlb	Paraguay	5	DENV2	wAlb	0.38333	0.627183	0.61	1	-2.1573	2.92394
Brazil	10	DENV2	wAlb	Paraguay	5	DENV2	wMel	3.295	0.627183	5.25	0.0003*	0.7544	5.83561
Brazil	10	DENV2	wAlb	Paraguay	5	DENV2	WT	-0.16583	0.627183	-0.26	1	-2.7064	2.37477
Brazil	10	DENV2	wAlb	Paraguay	10	DENV1	wAlb	0.45333	0.627183	0.72	1	-2.0873	2.99394
Brazil	10	DENV2	wAlb	Paraguay	10	DENV1	wMel	2.85583	0.627183	4.55	0.0071*	0.3152	5.39644
Brazil	10	DENV2	wAlb	Paraguay	10	DENV1	WT	-1.94083	0.627183	-3.09	0.5854	-4.4814	0.59977
Brazil	10	DENV2	wAlb	Paraguay	10	DENV2	wAlb	-1.04083	0.627183	-1.66	1	-3.5814	1.49977
Brazil	10	DENV2	wAlb	Paraguay	10	DENV2	wMel	1.37417	0.627183	2.19	0.9957	-1.1664	3.91477
Brazil	10	DENV2	wAlb	Paraguay	10	DENV2	WT	-1.72500	0.627183	-2.75	0.8507	-4.2656	0.81561
Brazil	10	DENV2	wAlb	Paraguay	15	DENV1	wAlb	-0.17167	0.627183	-0.27	1	-2.7123	2.36894
Brazil	10	DENV2	wAlb	Paraguay	15	DENV1	wMel	1.24917	0.627183	1.99	0.9995	-1.2914	3.78977
Brazil	10	DENV2	wAlb	Paraguay	15	DENV1	WT	-2.12000	0.627183	-3.38	0.3455	-4.6606	0.42061
Brazil	10	DENV2	wAlb	Paraguay	15	DENV2	wAlb	-1.61083	0.627183	-2.57	0.9356	-4.1514	0.92977
Brazil	10	DENV2	wAlb	Paraguay	15	DENV2	wMel	-0.53417	0.627183	-0.85	1	-3.0748	2.00644
Brazil	10	DENV2	wAlb	Paraguay	15	DENV2	WT	-2.30167	0.627183	-3.67	0.1672	-4.8423	0.23894
Brazil	10	DENV2	wAlb	Peru	5	DENV1	wAlb	0.4075	0.627183	0.65	1	-2.1331	2.94811
Brazil	10	DENV2	wAlb	Peru	5	DENV1	wMel	1.95667	0.627183	3.12	0.5632	-0.5839	4.49727
Brazil	10	DENV2	wAlb	Peru	5	DENV1	WT	-2.15667	0.627183	-3.44	0.3029	-4.6973	0.38394
Brazil	10	DENV2	wAlb	Peru	5	DENV2	wAlb	-1.36583	0.627183	-2.18	0.9962	-3.9064	1.17477
Brazil	10	DENV2	wAlb	Peru	5	DENV2	wMel	2.69167	0.627183	4.29	0.0205*	0.1511	5.23227
Brazil	10	DENV2	wAlb	Peru	5	DENV2	WT	-0.77167	0.627183	-1.23	1	-3.3123	1.76894
Brazil	10	DENV2	wAlb	Peru	10	DENV1	wAlb	-0.98083	0.627183	-1.56	1	-3.5214	1.55977
Brazil	10	DENV2	wAlb	Peru	10	DENV1	wMel	1.99583	0.627183	3.18	0.5085	-0.5448	4.53644
Brazil	10	DENV2	wAlb	Peru	10	DENV1	WT	-2.06167	0.627183	-3.29	0.4191	-4.6023	0.47894
Brazil	10	DENV2	wAlb	Peru	10	DENV2	wAlb	-2.47250	0.627183	-3.94	0.0724	-5.0131	0.06811
Brazil	10	DENV2	wAlb	Peru	10	DENV2	wMel	2.56083	0.627183	4.08	0.0446*	0.0202	5.10144
Brazil	10	DENV2	wAlb	Peru	10	DENV2	WT	-1.54833	0.627183	-2.47	0.9638	-4.0889	0.99227
Brazil	10	DENV2	wAlb	Peru	15	DENV1	wAlb	-0.94250	0.627183	-1.50	1	-3.4831	1.59811
Brazil	10	DENV2	wAlb	Peru	15	DENV1	wMel	0.9625	0.627183	1.53	1	-1.5781	3.50311
Brazil	10	DENV2	wAlb	Peru	15	DENV1	WT	-2.34083	0.627183	-3.73	0.1398	-4.8814	0.19977
Brazil	10	DENV2	wAlb	Peru	15	DENV2	wAlb	-2.01417	0.627183	-3.21	0.4831	-4.5548	0.52644
Brazil	10	DENV2	wAlb	Peru	15	DENV2	wMel	1.24833	0.627183	1.99	0.9995	-1.2923	3.78894
Brazil	10	DENV2	wAlb	Peru	15	DENV2	WT	-2.26667	0.627183	-3.61	0.195	-4.8073	0.27394
Brazil	10	DENV2	wMel	Brazil	10	DENV2	WT	-4.53583	0.627183	-7.23	<.0001*	-7.0764	-1.99523
Brazil	10	DENV2	wMel	Brazil	15	DENV1	wAlb	-4.23833	0.627183	-6.76	<.0001*	-6.7789	-1.69773
Brazil	10	DENV2	wMel	Brazil	15	DENV1	wMel	-1.44333	0.627183	-2.30	0.9889	-3.9839	1.09727
Brazil	10	DENV2	wMel	Brazil	15	DENV1	WT	-5.29000	0.627183	-8.43	<.0001*	-7.8306	-2.74939
Brazil	10	DENV2	wMel	Brazil	15	DENV2	wAlb	-3.93583	0.627183	-6.28	<.0001*	-6.4764	-1.39523
Brazil	10	DENV2	wMel	Brazil	15	DENV2	wMel	-1.29993	0.627183	-2.07	0.9987	-3.8405	1.24067
Brazil	10	DENV2	wMel	Brazil	15	DENV2	WT	-6.22500	0.627183	-9.93	<.0001*	-8.7656	-3.68439
Brazil	10	DENV2	wMel	Paraguay	5	DENV1	wAlb	-1.49250	0.627183	-2.38	0.98	-4.0331	1.04811
Brazil	10	DENV2	wMel	Paraguay	5	DENV1	wMel	-0.10333	0.627183	-0.16	1	-2.6439	2.43727
Brazil	10	DENV2	wMel	Paraguay	5	DENV1	WT	-4.21750	0.627183	-6.72	<.0001*	-6.7581	-1.67689
Brazil	10	DENV2	wMel	Paraguay	5	DENV2	wAlb	-3.31417	0.627183	-5.28	0.0002*	-5.8548	-0.77356
Brazil	10	DENV2	wMel	Paraguay	5	DENV2	wMel	-0.40250	0.627183	-0.64	1	-2.9431	2.13811
Brazil	10	DENV2	wMel	Paraguay	5	DENV2	WT	-3.86333	0.627183	-6.16	<.0001*	-6.4039	-1.32273
Brazil	10	DENV2	wMel	Paraguay	10	DENV1	wAlb	-3.24417	0.627183	-5.17	0.0004*	-5.7848	-0.70356
Brazil	10	DENV2	wMel	Paraguay	10	DENV1	wMel	-0.84167	0.627183	-1.34	1	-3.3823	1.69894
Brazil	10	DENV2	wMel	Paraguay	10	DENV1	WT	-5.63833	0.627183	-8.99	<.0001*	-8.1789	-3.09773
Brazil	10	DENV2	wMel	Paraguay	10	DENV2	wAlb	-4.73833	0.627183	-7.55	<.0001*	-7.2789	-2.19773
Brazil	10	DENV2	wMel	Paraguay	10	DENV2	wMel	-2.32333	0.627183	-3.70	0.1516	-4.8639	0.21727
Brazil	10	DENV2	wMel	Paraguay	10	DENV2	WT	-5.42250	0.627183	-8.65	<.0001*	-7.9631	-2.88189
Brazil	10	DENV2	wMel	Paraguay	15	DENV1	wAlb	-3.86917	0.627183	-6.17	<.0001*	-6.4098	-1.32856
Brazil	10	DENV2	wMel	Paraguay	15	DENV1	wMel	-2.44833	0.627183	-3.90	0.0822	-4.9889	0.09227
Brazil	10	DENV2	wMel	Paraguay	15	DENV1	WT	-5.81750	0.627183	-9.28	<.0001*	-8.3581	-3.27689
Brazil	10	DENV2	wMel	Paraguay	15	DENV2	wAlb	-5.30833	0.627183	-8.46	<.0001*	-7.8489	-2.76773
Brazil	10	DENV2	wMel	Paraguay	15	DENV2	wMel	-4.23167	0.627183	-6.75	<.0001*	-6.7723	-1.69106
Brazil	10	DENV2	wMel	Paraguay	15	DENV2	WT	-5.99917	0.627183	-9.57	<.0001*	-8.5398	-3.45856
Brazil	10	DENV2	wMel	Peru	5	DENV1	wAlb	-3.29000	0.627183	-5.25	0.0003*	-5.8306	-0.74939
Brazil	10	DENV2	wMel	Peru	5	DENV1	wMel	-1.74083	0.627183	-2.78	0.8353	-4.2814	0.79977
Brazil	10	DENV2	wMel	Peru	5	DENV1	WT	-5.85417	0.627183	-9.33	<.0001*	-8.3948	-3.31356
Brazil	10	DENV2	wMel	Peru	5	DENV2	wAlb	-5.06333	0.627183	-8.07	<.0001*	-7.6039	-2.52273
Brazil	10	DENV2	wMel	Peru	5	DENV2	wMel	-1.00583	0.627183	-1.60	1	-3.5464	1.53477
Brazil	10	DENV2	wMel	Peru	5	DENV2	WT	-4.46917	0.627183	-7.13	<.0001*	-7.0098	-1.92856
Brazil	10	DENV2	wMel	Peru	10	DENV1	wAlb	-4.67833	0.627183	-7.46	<.0001*	-7.2189	-2.13773
Brazil	10	DENV2	wMel	Peru	10	DENV1	wMel	-1.70167	0.627183	-2.71	0.8718	-4.2423	0.83894
Brazil	10	DENV2	wMel	Peru	10	DENV1	WT	-5.75917	0.627183	-9.18	<.0001*	-8.2998	-3.21856
Brazil	10	DENV2	wMel	Peru	10	DENV2	wAlb	-6.17000	0.627183	-9.84	<.0001*	-8.7106	-3.62939
Brazil	10	DENV2	wMel	Peru	10	DENV2	wMel	-1.13667	0.627183	-1.81	1	-3.6773	1.40394
Brazil	10	DENV2	wMel	Peru	10	DENV2	WT	-5.24583	0.627183	-8.36	<.0001*	-7.7864	-2.70523
Brazil	10	DENV2	wMel	Peru	15	DENV1	wAlb	-4.64000	0.627183	-7.40	<.0001*	-7.1806	-2.09939
Brazil	10	DENV2	wMel	Peru	15	DENV1	wMel	-2.73500	0.627183	-4.36	0.0157*	-5.2756	-0.19439
Brazil	10	DENV2	wMel	Peru	15	DENV1	WT	-6.03833	0.627183	-9.63	<.0001*	-8.5789	-3.49773
Brazil	10	DENV2	wMel	Peru	15	DENV2	wAlb	-5.71167	0.627183	-9.11	<.0001*	-8.2523	-3.17106
Brazil	10	DENV2	wMel	Peru	15	DENV2	wMel	-2.44917	0.627183	-3.91	0.0818	-4.9898	0.09144
Brazil	10	DENV2	wMel	Peru	15	DENV2	WT	-5.96417	0.627183	-9.51	<.0001*	-8.5048	-3.42356
Brazil	10	DENV2	WT	Brazil	15	DENV1	wAlb	0.2975	0.627183	0.47	1	-2.2431	2.83811
Brazil	10	DENV2	WT	Brazil	15	DENV1	wMel	3.0925	0.627183	4.93	0.0013*	0.5519	5.63311
Brazil	10	DENV2	WT	Brazil	15	DENV1	WT	-0.75417	0.627183	-1.20	1	-3.2948	1.78644
Brazil	10	DENV2	WT	Brazil	15	DENV2	wAlb	0.6	0.627183	0.96	1	-1.9406	3.14061
Brazil	10	DENV2	WT	Brazil	15	DENV2	wMel	3.2359	0.627183	5.16	0.0004*	0.6953	5.77651
Brazil	10	DENV2	WT	Brazil	15	DENV2	WT	-1.68917	0.627183	-2.69	0.8823	-4.2298	0.85144
Brazil	10	DENV2	WT	Paraguay	5	DENV1	wAlb	3.04333	0.627183	4.85	0.0019*	0.5027	5.58394
Brazil	10	DENV2	WT	Paraguay	5	DENV1	wMel	4.4325	0.627183	7.07	<.0001*	1.8919	6.97311
Brazil	10	DENV2	WT	Paraguay	5	DENV1	WT	0.31833	0.627183	0.51	1	-2.2223	2.85894
Brazil	10	DENV2	WT	Paraguay	5	DENV2	wAlb	1.22167	0.627183	1.95	0.9997	-1.3189	3.76227
Brazil	10	DENV2	WT	Paraguay	5	DENV2	wMel	4.13333	0.627183	6.59	<.0001*	1.5927	6.67394
Brazil	10	DENV2	WT	Paraguay	5	DENV2	WT	0.6725	0.627183	1.07	1	-1.8681	3.21311
Brazil	10	DENV2	WT	Paraguay	10	DENV1	wAlb	1.29167	0.627183	2.06	0.9989	-1.2489	3.83227
Brazil	10	DENV2	WT	Paraguay	10	DENV1	wMel	3.69417	0.627183	5.89	<.0001*	1.1536	6.23477
Brazil	10	DENV2	WT	Paraguay	10	DENV1	WT	-1.10250	0.627183	-1.76	1	-3.6431	1.43811
Brazil	10	DENV2	WT	Paraguay	10	DENV2	wAlb	-0.20250	0.627183	-0.32	1	-2.7431	2.33811
Brazil	10	DENV2	WT	Paraguay	10	DENV2	wMel	2.2125	0.627183	3.53	0.2442	-0.3281	4.75311
Brazil	10	DENV2	WT	Paraguay	10	DENV2	WT	-0.88667	0.627183	-1.41	1	-3.4273	1.65394
Brazil	10	DENV2	WT	Paraguay	15	DENV1	wAlb	0.66667	0.627183	1.06	1	-1.8739	3.20727
Brazil	10	DENV2	WT	Paraguay	15	DENV1	wMel	2.0875	0.627183	3.33	0.3857	-0.4531	4.62811
Brazil	10	DENV2	WT	Paraguay	15	DENV1	WT	-1.28167	0.627183	-2.04	0.9991	-3.8223	1.25894
Brazil	10	DENV2	WT	Paraguay	15	DENV2	wAlb	-0.77250	0.627183	-1.23	1	-3.3131	1.76811
Brazil	10	DENV2	WT	Paraguay	15	DENV2	wMel	0.30417	0.627183	0.48	1	-2.2364	2.84477
Brazil	10	DENV2	WT	Paraguay	15	DENV2	WT	-1.46333	0.627183	-2.33	0.9858	-4.0039	1.07727
Brazil	10	DENV2	WT	Peru	5	DENV1	wAlb	1.24583	0.627183	1.99	0.9995	-1.2948	3.78644
Brazil	10	DENV2	WT	Peru	5	DENV1	wMel	2.795	0.627183	4.46	0.0106*	0.2544	5.33561
Brazil	10	DENV2	WT	Peru	5	DENV1	WT	-1.31833	0.627183	-2.10	0.9982	-3.8589	1.22227
Brazil	10	DENV2	WT	Peru	5	DENV2	wAlb	-0.52750	0.627183	-0.84	1	-3.0681	2.01311
Brazil	10	DENV2	WT	Peru	5	DENV2	wMel	3.53	0.627183	5.63	<.0001*	0.9894	6.07061
Brazil	10	DENV2	WT	Peru	5	DENV2	WT	0.06667	0.627183	0.11	1	-2.4739	2.60727
Brazil	10	DENV2	WT	Peru	10	DENV1	wAlb	-0.14250	0.627183	-0.23	1	-2.6831	2.39811
Brazil	10	DENV2	WT	Peru	10	DENV1	wMel	2.83417	0.627183	4.52	0.0082*	0.2936	5.37477
Brazil	10	DENV2	WT	Peru	10	DENV1	WT	-1.22333	0.627183	-1.95	0.9997	-3.7639	1.31727
Brazil	10	DENV2	WT	Peru	10	DENV2	wAlb	-1.63417	0.627183	-2.61	0.922	-4.1748	0.90644
Brazil	10	DENV2	WT	Peru	10	DENV2	wMel	3.39917	0.627183	5.42	0.0001*	0.8586	5.93977
Brazil	10	DENV2	WT	Peru	10	DENV2	WT	-0.71000	0.627183	-1.13	1	-3.2506	1.83061
Brazil	10	DENV2	WT	Peru	15	DENV1	wAlb	-0.10417	0.627183	-0.17	1	-2.6448	2.43644
Brazil	10	DENV2	WT	Peru	15	DENV1	wMel	1.80083	0.627183	2.87	0.7698	-0.7398	4.34144
Brazil	10	DENV2	WT	Peru	15	DENV1	WT	-1.50250	0.627183	-2.40	0.9776	-4.0431	1.03811
Brazil	10	DENV2	WT	Peru	15	DENV2	wAlb	-1.17583	0.627183	-1.87	0.9999	-3.7164	1.36477
Brazil	10	DENV2	WT	Peru	15	DENV2	wMel	2.08667	0.627183	3.33	0.3868	-0.4539	4.62727
Brazil	10	DENV2	WT	Peru	15	DENV2	WT	-1.42833	0.627183	-2.28	0.9909	-3.9689	1.11227
Brazil	15	DENV1	wAlb	Brazil	15	DENV1	wMel	2.795	0.627183	4.46	0.0106*	0.2544	5.33561
Brazil	15	DENV1	wAlb	Brazil	15	DENV1	WT	-1.05167	0.627183	-1.68	1	-3.5923	1.48894
Brazil	15	DENV1	wAlb	Brazil	15	DENV2	wAlb	0.3025	0.627183	0.48	1	-2.2381	2.84311
Brazil	15	DENV1	wAlb	Brazil	15	DENV2	wMel	2.9384	0.627183	4.69	0.0040*	0.3978	5.47901
Brazil	15	DENV1	wAlb	Brazil	15	DENV2	WT	-1.98667	0.627183	-3.17	0.5212	-4.5273	0.55394
Brazil	15	DENV1	wAlb	Paraguay	5	DENV1	wAlb	2.74583	0.627183	4.38	0.0146*	0.2052	5.28644
Brazil	15	DENV1	wAlb	Paraguay	5	DENV1	wMel	4.135	0.627183	6.59	<.0001*	1.5944	6.67561
Brazil	15	DENV1	wAlb	Paraguay	5	DENV1	WT	0.02083	0.627183	0.03	1	-2.5198	2.56144
Brazil	15	DENV1	wAlb	Paraguay	5	DENV2	wAlb	0.92417	0.627183	1.47	1	-1.6164	3.46477
Brazil	15	DENV1	wAlb	Paraguay	5	DENV2	wMel	3.83583	0.627183	6.12	<.0001*	1.2952	6.37644
Brazil	15	DENV1	wAlb	Paraguay	5	DENV2	WT	0.375	0.627183	0.6	1	-2.1656	2.91561
Brazil	15	DENV1	wAlb	Paraguay	10	DENV1	wAlb	0.99417	0.627183	1.59	1	-1.5464	3.53477
Brazil	15	DENV1	wAlb	Paraguay	10	DENV1	wMel	3.39667	0.627183	5.42	0.0001*	0.8561	5.93727
Brazil	15	DENV1	wAlb	Paraguay	10	DENV1	WT	-1.40000	0.627183	-2.23	0.9938	-3.9406	1.14061
Brazil	15	DENV1	wAlb	Paraguay	10	DENV2	wAlb	-0.50000	0.627183	-0.80	1	-3.0406	2.04061
Brazil	15	DENV1	wAlb	Paraguay	10	DENV2	wMel	1.915	0.627183	3.05	0.6214	-0.6256	4.45561
Brazil	15	DENV1	wAlb	Paraguay	10	DENV2	WT	-1.18417	0.627183	-1.89	0.9999	-3.7248	1.35644
Brazil	15	DENV1	wAlb	Paraguay	15	DENV1	wAlb	0.36917	0.627183	0.59	1	-2.1714	2.90977
Brazil	15	DENV1	wAlb	Paraguay	15	DENV1	wMel	1.79	0.627183	2.85	0.7825	-0.7506	4.33061
Brazil	15	DENV1	wAlb	Paraguay	15	DENV1	WT	-1.57917	0.627183	-2.52	0.9514	-4.1198	0.96144
Brazil	15	DENV1	wAlb	Paraguay	15	DENV2	wAlb	-1.07000	0.627183	-1.71	1	-3.6106	1.47061
Brazil	15	DENV1	wAlb	Paraguay	15	DENV2	wMel	0.00667	0.627183	0.01	1	-2.5339	2.54727
Brazil	15	DENV1	wAlb	Paraguay	15	DENV2	WT	-1.76083	0.627183	-2.81	0.8147	-4.3014	0.77977
Brazil	15	DENV1	wAlb	Peru	5	DENV1	wAlb	0.94833	0.627183	1.51	1	-1.5923	3.48894
Brazil	15	DENV1	wAlb	Peru	5	DENV1	wMel	2.4975	0.627183	3.98	0.0634	-0.0431	5.03811
Brazil	15	DENV1	wAlb	Peru	5	DENV1	WT	-1.61583	0.627183	-2.58	0.9329	-4.1564	0.92477
Brazil	15	DENV1	wAlb	Peru	5	DENV2	wAlb	-0.82500	0.627183	-1.32	1	-3.3656	1.71561
Brazil	15	DENV1	wAlb	Peru	5	DENV2	wMel	3.2325	0.627183	5.15	0.0004*	0.6919	5.77311
Brazil	15	DENV1	wAlb	Peru	5	DENV2	WT	-0.23083	0.627183	-0.37	1	-2.7714	2.30977
Brazil	15	DENV1	wAlb	Peru	10	DENV1	wAlb	-0.44000	0.627183	-0.70	1	-2.9806	2.10061
Brazil	15	DENV1	wAlb	Peru	10	DENV1	wMel	2.53667	0.627183	4.04	0.0511	-0.0039	5.07727
Brazil	15	DENV1	wAlb	Peru	10	DENV1	WT	-1.52083	0.627183	-2.42	0.9727	-4.0614	1.01977
Brazil	15	DENV1	wAlb	Peru	10	DENV2	wAlb	-1.93167	0.627183	-3.08	0.5982	-4.4723	0.60894
Brazil	15	DENV1	wAlb	Peru	10	DENV2	wMel	3.10167	0.627183	4.95	0.0012*	0.5611	5.64227
Brazil	15	DENV1	wAlb	Peru	10	DENV2	WT	-1.00750	0.627183	-1.61	1	-3.5481	1.53311
Brazil	15	DENV1	wAlb	Peru	15	DENV1	wAlb	-0.40167	0.627183	-0.64	1	-2.9423	2.13894
Brazil	15	DENV1	wAlb	Peru	15	DENV1	wMel	1.50333	0.627183	2.4	0.9774	-1.0373	4.04394
Brazil	15	DENV1	wAlb	Peru	15	DENV1	WT	-1.80000	0.627183	-2.87	0.7708	-4.3406	0.74061
Brazil	15	DENV1	wAlb	Peru	15	DENV2	wAlb	-1.47333	0.627183	-2.35	0.984	-4.0139	1.06727
Brazil	15	DENV1	wAlb	Peru	15	DENV2	wMel	1.78917	0.627183	2.85	0.7834	-0.7514	4.32977
Brazil	15	DENV1	wAlb	Peru	15	DENV2	WT	-1.72583	0.627183	-2.75	0.8499	-4.2664	0.81477
Brazil	15	DENV1	wMel	Brazil	15	DENV1	WT	-3.84667	0.627183	-6.13	<.0001*	-6.3873	-1.30606
Brazil	15	DENV1	wMel	Brazil	15	DENV2	wAlb	-2.49250	0.627183	-3.97	0.0651	-5.0331	0.04811
Brazil	15	DENV1	wMel	Brazil	15	DENV2	wMel	0.1434	0.627183	0.23	1	-2.3972	2.68401
Brazil	15	DENV1	wMel	Brazil	15	DENV2	WT	-4.78167	0.627183	-7.62	<.0001*	-7.3223	-2.24106
Brazil	15	DENV1	wMel	Paraguay	5	DENV1	wAlb	-0.04917	0.627183	-0.08	1	-2.5898	2.49144
Brazil	15	DENV1	wMel	Paraguay	5	DENV1	wMel	1.34	0.627183	2.14	0.9975	-1.2006	3.88061
Brazil	15	DENV1	wMel	Paraguay	5	DENV1	WT	-2.77417	0.627183	-4.42	0.0122*	-5.3148	-0.23356
Brazil	15	DENV1	wMel	Paraguay	5	DENV2	wAlb	-1.87083	0.627183	-2.98	0.6815	-4.4114	0.66977
Brazil	15	DENV1	wMel	Paraguay	5	DENV2	wMel	1.04083	0.627183	1.66	1	-1.4998	3.58144
Brazil	15	DENV1	wMel	Paraguay	5	DENV2	WT	-2.42000	0.627183	-3.86	0.095	-4.9606	0.12061
Brazil	15	DENV1	wMel	Paraguay	10	DENV1	wAlb	-1.80083	0.627183	-2.87	0.7698	-4.3414	0.73977
Brazil	15	DENV1	wMel	Paraguay	10	DENV1	wMel	0.60167	0.627183	0.96	1	-1.9389	3.14227
Brazil	15	DENV1	wMel	Paraguay	10	DENV1	WT	-4.19500	0.627183	-6.69	<.0001*	-6.7356	-1.65439
Brazil	15	DENV1	wMel	Paraguay	10	DENV2	wAlb	-3.29500	0.627183	-5.25	0.0003*	-5.8356	-0.75439
Brazil	15	DENV1	wMel	Paraguay	10	DENV2	wMel	-0.88000	0.627183	-1.40	1	-3.4206	1.66061
Brazil	15	DENV1	wMel	Paraguay	10	DENV2	WT	-3.97917	0.627183	-6.34	<.0001*	-6.5198	-1.43856
Brazil	15	DENV1	wMel	Paraguay	15	DENV1	wAlb	-2.42583	0.627183	-3.87	0.0923	-4.9664	0.11477
Brazil	15	DENV1	wMel	Paraguay	15	DENV1	wMel	-1.00500	0.627183	-1.60	1	-3.5456	1.53561
Brazil	15	DENV1	wMel	Paraguay	15	DENV1	WT	-4.37417	0.627183	-6.97	<.0001*	-6.9148	-1.83356
Brazil	15	DENV1	wMel	Paraguay	15	DENV2	wAlb	-3.86500	0.627183	-6.16	<.0001*	-6.4056	-1.32439
Brazil	15	DENV1	wMel	Paraguay	15	DENV2	wMel	-2.78833	0.627183	-4.45	0.0111*	-5.3289	-0.24773
Brazil	15	DENV1	wMel	Paraguay	15	DENV2	WT	-4.55583	0.627183	-7.26	<.0001*	-7.0964	-2.01523
Brazil	15	DENV1	wMel	Peru	5	DENV1	wAlb	-1.84667	0.627183	-2.94	0.7132	-4.3873	0.69394
Brazil	15	DENV1	wMel	Peru	5	DENV1	wMel	-0.29750	0.627183	-0.47	1	-2.8381	2.24311
Brazil	15	DENV1	wMel	Peru	5	DENV1	WT	-4.41083	0.627183	-7.03	<.0001*	-6.9514	-1.87023
Brazil	15	DENV1	wMel	Peru	5	DENV2	wAlb	-3.62000	0.627183	-5.77	<.0001*	-6.1606	-1.07939
Brazil	15	DENV1	wMel	Peru	5	DENV2	wMel	0.4375	0.627183	0.7	1	-2.1031	2.97811
Brazil	15	DENV1	wMel	Peru	5	DENV2	WT	-3.02583	0.627183	-4.82	0.0021*	-5.5664	-0.48523
Brazil	15	DENV1	wMel	Peru	10	DENV1	wAlb	-3.23500	0.627183	-5.16	0.0004*	-5.7756	-0.69439
Brazil	15	DENV1	wMel	Peru	10	DENV1	wMel	-0.25833	0.627183	-0.41	1	-2.7989	2.28227
Brazil	15	DENV1	wMel	Peru	10	DENV1	WT	-4.31583	0.627183	-6.88	<.0001*	-6.8564	-1.77523
Brazil	15	DENV1	wMel	Peru	10	DENV2	wAlb	-4.72667	0.627183	-7.54	<.0001*	-7.2673	-2.18606
Brazil	15	DENV1	wMel	Peru	10	DENV2	wMel	0.30667	0.627183	0.49	1	-2.2339	2.84727
Brazil	15	DENV1	wMel	Peru	10	DENV2	WT	-3.80250	0.627183	-6.06	<.0001*	-6.3431	-1.26189
Brazil	15	DENV1	wMel	Peru	15	DENV1	wAlb	-3.19667	0.627183	-5.10	0.0006*	-5.7373	-0.65606
Brazil	15	DENV1	wMel	Peru	15	DENV1	wMel	-1.29167	0.627183	-2.06	0.9989	-3.8323	1.24894
Brazil	15	DENV1	wMel	Peru	15	DENV1	WT	-4.59500	0.627183	-7.33	<.0001*	-7.1356	-2.05439
Brazil	15	DENV1	wMel	Peru	15	DENV2	wAlb	-4.26833	0.627183	-6.81	<.0001*	-6.8089	-1.72773
Brazil	15	DENV1	wMel	Peru	15	DENV2	wMel	-1.00583	0.627183	-1.60	1	-3.5464	1.53477
Brazil	15	DENV1	wMel	Peru	15	DENV2	WT	-4.52083	0.627183	-7.21	<.0001*	-7.0614	-1.98023
Brazil	15	DENV1	WT	Brazil	15	DENV2	wAlb	1.35417	0.627183	2.16	0.9968	-1.1864	3.89477
Brazil	15	DENV1	WT	Brazil	15	DENV2	wMel	3.99007	0.627183	6.36	<.0001*	1.4495	6.53067
Brazil	15	DENV1	WT	Brazil	15	DENV2	WT	-0.93500	0.627183	-1.49	1	-3.4756	1.60561
Brazil	15	DENV1	WT	Paraguay	5	DENV1	wAlb	3.7975	0.627183	6.05	<.0001*	1.2569	6.33811
Brazil	15	DENV1	WT	Paraguay	5	DENV1	wMel	5.18667	0.627183	8.27	<.0001*	2.6461	7.72727
Brazil	15	DENV1	WT	Paraguay	5	DENV1	WT	1.0725	0.627183	1.71	1	-1.4681	3.61311
Brazil	15	DENV1	WT	Paraguay	5	DENV2	wAlb	1.97583	0.627183	3.15	0.5364	-0.5648	4.51644
Brazil	15	DENV1	WT	Paraguay	5	DENV2	wMel	4.8875	0.627183	7.79	<.0001*	2.3469	7.42811
Brazil	15	DENV1	WT	Paraguay	5	DENV2	WT	1.42667	0.627183	2.27	0.9911	-1.1139	3.96727
Brazil	15	DENV1	WT	Paraguay	10	DENV1	wAlb	2.04583	0.627183	3.26	0.4401	-0.4948	4.58644
Brazil	15	DENV1	WT	Paraguay	10	DENV1	wMel	4.44833	0.627183	7.09	<.0001*	1.9077	6.98894
Brazil	15	DENV1	WT	Paraguay	10	DENV1	WT	-0.34833	0.627183	-0.56	1	-2.8889	2.19227
Brazil	15	DENV1	WT	Paraguay	10	DENV2	wAlb	0.55167	0.627183	0.88	1	-1.9889	3.09227
Brazil	15	DENV1	WT	Paraguay	10	DENV2	wMel	2.96667	0.627183	4.73	0.0033*	0.4261	5.50727
Brazil	15	DENV1	WT	Paraguay	10	DENV2	WT	-0.13250	0.627183	-0.21	1	-2.6731	2.40811
Brazil	15	DENV1	WT	Paraguay	15	DENV1	wAlb	1.42083	0.627183	2.27	0.9917	-1.1198	3.96144
Brazil	15	DENV1	WT	Paraguay	15	DENV1	wMel	2.84167	0.627183	4.53	0.0078*	0.3011	5.38227
Brazil	15	DENV1	WT	Paraguay	15	DENV1	WT	-0.52750	0.627183	-0.84	1	-3.0681	2.01311
Brazil	15	DENV1	WT	Paraguay	15	DENV2	wAlb	-0.01833	0.627183	-0.03	1	-2.5589	2.52227
Brazil	15	DENV1	WT	Paraguay	15	DENV2	wMel	1.05833	0.627183	1.69	1	-1.4823	3.59894
Brazil	15	DENV1	WT	Paraguay	15	DENV2	WT	-0.70917	0.627183	-1.13	1	-3.2498	1.83144
Brazil	15	DENV1	WT	Peru	5	DENV1	wAlb	2	0.627183	3.19	0.5027	-0.5406	4.54061
Brazil	15	DENV1	WT	Peru	5	DENV1	wMel	3.54917	0.627183	5.66	<.0001*	1.0086	6.08977
Brazil	15	DENV1	WT	Peru	5	DENV1	WT	-0.56417	0.627183	-0.90	1	-3.1048	1.97644
Brazil	15	DENV1	WT	Peru	5	DENV2	wAlb	0.22667	0.627183	0.36	1	-2.3139	2.76727
Brazil	15	DENV1	WT	Peru	5	DENV2	wMel	4.28417	0.627183	6.83	<.0001*	1.7436	6.82477
Brazil	15	DENV1	WT	Peru	5	DENV2	WT	0.82083	0.627183	1.31	1	-1.7198	3.36144
Brazil	15	DENV1	WT	Peru	10	DENV1	wAlb	0.61167	0.627183	0.98	1	-1.9289	3.15227
Brazil	15	DENV1	WT	Peru	10	DENV1	wMel	3.58833	0.627183	5.72	<.0001*	1.0477	6.12894
Brazil	15	DENV1	WT	Peru	10	DENV1	WT	-0.46917	0.627183	-0.75	1	-3.0098	2.07144
Brazil	15	DENV1	WT	Peru	10	DENV2	wAlb	-0.88000	0.627183	-1.40	1	-3.4206	1.66061
Brazil	15	DENV1	WT	Peru	10	DENV2	wMel	4.15333	0.627183	6.62	<.0001*	1.6127	6.69394
Brazil	15	DENV1	WT	Peru	10	DENV2	WT	0.04417	0.627183	0.07	1	-2.4964	2.58477
Brazil	15	DENV1	WT	Peru	15	DENV1	wAlb	0.65	0.627183	1.04	1	-1.8906	3.19061
Brazil	15	DENV1	WT	Peru	15	DENV1	wMel	2.555	0.627183	4.07	0.0461*	0.0144	5.09561
Brazil	15	DENV1	WT	Peru	15	DENV1	WT	-0.74833	0.627183	-1.19	1	-3.2889	1.79227
Brazil	15	DENV1	WT	Peru	15	DENV2	wAlb	-0.42167	0.627183	-0.67	1	-2.9623	2.11894
Brazil	15	DENV1	WT	Peru	15	DENV2	wMel	2.84083	0.627183	4.53	0.0078*	0.3002	5.38144
Brazil	15	DENV1	WT	Peru	15	DENV2	WT	-0.67417	0.627183	-1.07	1	-3.2148	1.86644
Brazil	15	DENV2	wAlb	Brazil	15	DENV2	wMel	2.6359	0.627183	4.2	0.0288*	0.0953	5.17651
Brazil	15	DENV2	wAlb	Brazil	15	DENV2	WT	-2.28917	0.627183	-3.65	0.1768	-4.8298	0.25144
Brazil	15	DENV2	wAlb	Paraguay	5	DENV1	wAlb	2.44333	0.627183	3.9	0.0844	-0.0973	4.98394
Brazil	15	DENV2	wAlb	Paraguay	5	DENV1	wMel	3.8325	0.627183	6.11	<.0001*	1.2919	6.37311
Brazil	15	DENV2	wAlb	Paraguay	5	DENV1	WT	-0.28167	0.627183	-0.45	1	-2.8223	2.25894
Brazil	15	DENV2	wAlb	Paraguay	5	DENV2	wAlb	0.62167	0.627183	0.99	1	-1.9189	3.16227
Brazil	15	DENV2	wAlb	Paraguay	5	DENV2	wMel	3.53333	0.627183	5.63	<.0001*	0.9927	6.07394
Brazil	15	DENV2	wAlb	Paraguay	5	DENV2	WT	0.0725	0.627183	0.12	1	-2.4681	2.61311
Brazil	15	DENV2	wAlb	Paraguay	10	DENV1	wAlb	0.69167	0.627183	1.1	1	-1.8489	3.23227
Brazil	15	DENV2	wAlb	Paraguay	10	DENV1	wMel	3.09417	0.627183	4.93	0.0013*	0.5536	5.63477
Brazil	15	DENV2	wAlb	Paraguay	10	DENV1	WT	-1.70250	0.627183	-2.71	0.8711	-4.2431	0.83811
Brazil	15	DENV2	wAlb	Paraguay	10	DENV2	wAlb	-0.80250	0.627183	-1.28	1	-3.3431	1.73811
Brazil	15	DENV2	wAlb	Paraguay	10	DENV2	wMel	1.6125	0.627183	2.57	0.9347	-0.9281	4.15311
Brazil	15	DENV2	wAlb	Paraguay	10	DENV2	WT	-1.48667	0.627183	-2.37	0.9813	-4.0273	1.05394
Brazil	15	DENV2	wAlb	Paraguay	15	DENV1	wAlb	0.06667	0.627183	0.11	1	-2.4739	2.60727
Brazil	15	DENV2	wAlb	Paraguay	15	DENV1	wMel	1.4875	0.627183	2.37	0.9811	-1.0531	4.02811
Brazil	15	DENV2	wAlb	Paraguay	15	DENV1	WT	-1.88167	0.627183	-3.00	0.667	-4.4223	0.65894
Brazil	15	DENV2	wAlb	Paraguay	15	DENV2	wAlb	-1.37250	0.627183	-2.19	0.9958	-3.9131	1.16811
Brazil	15	DENV2	wAlb	Paraguay	15	DENV2	wMel	-0.29583	0.627183	-0.47	1	-2.8364	2.24477
Brazil	15	DENV2	wAlb	Paraguay	15	DENV2	WT	-2.06333	0.627183	-3.29	0.4169	-4.6039	0.47727
Brazil	15	DENV2	wAlb	Peru	5	DENV1	wAlb	0.64583	0.627183	1.03	1	-1.8948	3.18644
Brazil	15	DENV2	wAlb	Peru	5	DENV1	wMel	2.195	0.627183	3.5	0.2618	-0.3456	4.73561
Brazil	15	DENV2	wAlb	Peru	5	DENV1	WT	-1.91833	0.627183	-3.06	0.6167	-4.4589	0.62227
Brazil	15	DENV2	wAlb	Peru	5	DENV2	wAlb	-1.12750	0.627183	-1.80	1	-3.6681	1.41311
Brazil	15	DENV2	wAlb	Peru	5	DENV2	wMel	2.93	0.627183	4.67	0.0043*	0.3894	5.47061
Brazil	15	DENV2	wAlb	Peru	5	DENV2	WT	-0.53333	0.627183	-0.85	1	-3.0739	2.00727
Brazil	15	DENV2	wAlb	Peru	10	DENV1	wAlb	-0.74250	0.627183	-1.18	1	-3.2831	1.79811
Brazil	15	DENV2	wAlb	Peru	10	DENV1	wMel	2.23417	0.627183	3.56	0.2236	-0.3064	4.77477
Brazil	15	DENV2	wAlb	Peru	10	DENV1	WT	-1.82333	0.627183	-2.91	0.7426	-4.3639	0.71727
Brazil	15	DENV2	wAlb	Peru	10	DENV2	wAlb	-2.23417	0.627183	-3.56	0.2236	-4.7748	0.30644
Brazil	15	DENV2	wAlb	Peru	10	DENV2	wMel	2.79917	0.627183	4.46	0.0103*	0.2586	5.33977
Brazil	15	DENV2	wAlb	Peru	10	DENV2	WT	-1.31000	0.627183	-2.09	0.9985	-3.8506	1.23061
Brazil	15	DENV2	wAlb	Peru	15	DENV1	wAlb	-0.70417	0.627183	-1.12	1	-3.2448	1.83644
Brazil	15	DENV2	wAlb	Peru	15	DENV1	wMel	1.20083	0.627183	1.91	0.9998	-1.3398	3.74144
Brazil	15	DENV2	wAlb	Peru	15	DENV1	WT	-2.10250	0.627183	-3.35	0.3669	-4.6431	0.43811
Brazil	15	DENV2	wAlb	Peru	15	DENV2	wAlb	-1.77583	0.627183	-2.83	0.7985	-4.3164	0.76477
Brazil	15	DENV2	wAlb	Peru	15	DENV2	wMel	1.48667	0.627183	2.37	0.9813	-1.0539	4.02727
Brazil	15	DENV2	wAlb	Peru	15	DENV2	WT	-2.02833	0.627183	-3.23	0.4637	-4.5689	0.51227
Brazil	15	DENV2	wMel	Brazil	15	DENV2	WT	-4.92507	0.627183	-7.85	<.0001*	-7.4657	-2.38446
Brazil	15	DENV2	wMel	Paraguay	5	DENV1	wAlb	-0.19257	0.627183	-0.31	1	-2.7332	2.34804
Brazil	15	DENV2	wMel	Paraguay	5	DENV1	wMel	1.1966	0.627183	1.91	0.9998	-1.3440	3.73721
Brazil	15	DENV2	wMel	Paraguay	5	DENV1	WT	-2.91757	0.627183	-4.65	0.0046*	-5.4582	-0.37696
Brazil	15	DENV2	wMel	Paraguay	5	DENV2	wAlb	-2.01423	0.627183	-3.21	0.483	-4.5548	0.52637
Brazil	15	DENV2	wMel	Paraguay	5	DENV2	wMel	0.89743	0.627183	1.43	1	-1.6432	3.43804
Brazil	15	DENV2	wMel	Paraguay	5	DENV2	WT	-2.56340	0.627183	-4.09	0.0440*	-5.1040	-0.02279
Brazil	15	DENV2	wMel	Paraguay	10	DENV1	wAlb	-1.94423	0.627183	-3.10	0.5806	-4.4848	0.59637
Brazil	15	DENV2	wMel	Paraguay	10	DENV1	wMel	0.45827	0.627183	0.73	1	-2.0823	2.99887
Brazil	15	DENV2	wMel	Paraguay	10	DENV1	WT	-4.33840	0.627183	-6.92	<.0001*	-6.8790	-1.79779
Brazil	15	DENV2	wMel	Paraguay	10	DENV2	wAlb	-3.43840	0.627183	-5.48	<.0001*	-5.9790	-0.89779
Brazil	15	DENV2	wMel	Paraguay	10	DENV2	wMel	-1.02340	0.627183	-1.63	1	-3.5640	1.51721
Brazil	15	DENV2	wMel	Paraguay	10	DENV2	WT	-4.12257	0.627183	-6.57	<.0001*	-6.6632	-1.58196
Brazil	15	DENV2	wMel	Paraguay	15	DENV1	wAlb	-2.56923	0.627183	-4.10	0.0425*	-5.1098	-0.02863
Brazil	15	DENV2	wMel	Paraguay	15	DENV1	wMel	-1.14840	0.627183	-1.83	0.9999	-3.6890	1.39221
Brazil	15	DENV2	wMel	Paraguay	15	DENV1	WT	-4.51757	0.627183	-7.20	<.0001*	-7.0582	-1.97696
Brazil	15	DENV2	wMel	Paraguay	15	DENV2	wAlb	-4.00840	0.627183	-6.39	<.0001*	-6.5490	-1.46779
Brazil	15	DENV2	wMel	Paraguay	15	DENV2	wMel	-2.93173	0.627183	-4.67	0.0042*	-5.4723	-0.39113
Brazil	15	DENV2	wMel	Paraguay	15	DENV2	WT	-4.69923	0.627183	-7.49	<.0001*	-7.2398	-2.15863
Brazil	15	DENV2	wMel	Peru	5	DENV1	wAlb	-1.99007	0.627183	-3.17	0.5165	-4.5307	0.55054
Brazil	15	DENV2	wMel	Peru	5	DENV1	wMel	-0.44090	0.627183	-0.70	1	-2.9815	2.09971
Brazil	15	DENV2	wMel	Peru	5	DENV1	WT	-4.55423	0.627183	-7.26	<.0001*	-7.0948	-2.01363
Brazil	15	DENV2	wMel	Peru	5	DENV2	wAlb	-3.76340	0.627183	-6.00	<.0001*	-6.3040	-1.22279
Brazil	15	DENV2	wMel	Peru	5	DENV2	wMel	0.2941	0.627183	0.47	1	-2.2465	2.83471
Brazil	15	DENV2	wMel	Peru	5	DENV2	WT	-3.16923	0.627183	-5.05	0.0007*	-5.7098	-0.62863
Brazil	15	DENV2	wMel	Peru	10	DENV1	wAlb	-3.37840	0.627183	-5.39	0.0001*	-5.9190	-0.83779
Brazil	15	DENV2	wMel	Peru	10	DENV1	wMel	-0.40173	0.627183	-0.64	1	-2.9423	2.13887
Brazil	15	DENV2	wMel	Peru	10	DENV1	WT	-4.45923	0.627183	-7.11	<.0001*	-6.9998	-1.91863
Brazil	15	DENV2	wMel	Peru	10	DENV2	wAlb	-4.87007	0.627183	-7.76	<.0001*	-7.4107	-2.32946
Brazil	15	DENV2	wMel	Peru	10	DENV2	wMel	0.16327	0.627183	0.26	1	-2.3773	2.70387
Brazil	15	DENV2	wMel	Peru	10	DENV2	WT	-3.94590	0.627183	-6.29	<.0001*	-6.4865	-1.40529
Brazil	15	DENV2	wMel	Peru	15	DENV1	wAlb	-3.34007	0.627183	-5.33	0.0002*	-5.8807	-0.79946
Brazil	15	DENV2	wMel	Peru	15	DENV1	wMel	-1.43507	0.627183	-2.29	0.99	-3.9757	1.10554
Brazil	15	DENV2	wMel	Peru	15	DENV1	WT	-4.73840	0.627183	-7.56	<.0001*	-7.2790	-2.19779
Brazil	15	DENV2	wMel	Peru	15	DENV2	wAlb	-4.41173	0.627183	-7.03	<.0001*	-6.9523	-1.87113
Brazil	15	DENV2	wMel	Peru	15	DENV2	wMel	-1.14923	0.627183	-1.83	0.9999	-3.6898	1.39137
Brazil	15	DENV2	wMel	Peru	15	DENV2	WT	-4.66423	0.627183	-7.44	<.0001*	-7.2048	-2.12363
Brazil	15	DENV2	WT	Paraguay	5	DENV1	wAlb	4.7325	0.627183	7.55	<.0001*	2.1919	7.27311
Brazil	15	DENV2	WT	Paraguay	5	DENV1	wMel	6.12167	0.627183	9.76	<.0001*	3.5811	8.66227
Brazil	15	DENV2	WT	Paraguay	5	DENV1	WT	2.0075	0.627183	3.2	0.4923	-0.5331	4.54811
Brazil	15	DENV2	WT	Paraguay	5	DENV2	wAlb	2.91083	0.627183	4.64	0.0049*	0.3702	5.45144
Brazil	15	DENV2	WT	Paraguay	5	DENV2	wMel	5.8225	0.627183	9.28	<.0001*	3.2819	8.36311
Brazil	15	DENV2	WT	Paraguay	5	DENV2	WT	2.36167	0.627183	3.77	0.1266	-0.1789	4.90227
Brazil	15	DENV2	WT	Paraguay	10	DENV1	wAlb	2.98083	0.627183	4.75	0.0030*	0.4402	5.52144
Brazil	15	DENV2	WT	Paraguay	10	DENV1	wMel	5.38333	0.627183	8.58	<.0001*	2.8427	7.92394
Brazil	15	DENV2	WT	Paraguay	10	DENV1	WT	0.58667	0.627183	0.94	1	-1.9539	3.12727
Brazil	15	DENV2	WT	Paraguay	10	DENV2	wAlb	1.48667	0.627183	2.37	0.9813	-1.0539	4.02727
Brazil	15	DENV2	WT	Paraguay	10	DENV2	wMel	3.90167	0.627183	6.22	<.0001*	1.3611	6.44227
Brazil	15	DENV2	WT	Paraguay	10	DENV2	WT	0.8025	0.627183	1.28	1	-1.7381	3.34311
Brazil	15	DENV2	WT	Paraguay	15	DENV1	wAlb	2.35583	0.627183	3.76	0.1302	-0.1848	4.89644
Brazil	15	DENV2	WT	Paraguay	15	DENV1	wMel	3.77667	0.627183	6.02	<.0001*	1.2361	6.31727
Brazil	15	DENV2	WT	Paraguay	15	DENV1	WT	0.4075	0.627183	0.65	1	-2.1331	2.94811
Brazil	15	DENV2	WT	Paraguay	15	DENV2	wAlb	0.91667	0.627183	1.46	1	-1.6239	3.45727
Brazil	15	DENV2	WT	Paraguay	15	DENV2	wMel	1.99333	0.627183	3.18	0.5119	-0.5473	4.53394
Brazil	15	DENV2	WT	Paraguay	15	DENV2	WT	0.22583	0.627183	0.36	1	-2.3148	2.76644
Brazil	15	DENV2	WT	Peru	5	DENV1	wAlb	2.935	0.627183	4.68	0.0041*	0.3944	5.47561
Brazil	15	DENV2	WT	Peru	5	DENV1	wMel	4.48417	0.627183	7.15	<.0001*	1.9436	7.02477
Brazil	15	DENV2	WT	Peru	5	DENV1	WT	0.37083	0.627183	0.59	1	-2.1698	2.91144
Brazil	15	DENV2	WT	Peru	5	DENV2	wAlb	1.16167	0.627183	1.85	0.9999	-1.3789	3.70227
Brazil	15	DENV2	WT	Peru	5	DENV2	wMel	5.21917	0.627183	8.32	<.0001*	2.6786	7.75977
Brazil	15	DENV2	WT	Peru	5	DENV2	WT	1.75583	0.627183	2.8	0.82	-0.7848	4.29644
Brazil	15	DENV2	WT	Peru	10	DENV1	wAlb	1.54667	0.627183	2.47	0.9644	-0.9939	4.08727
Brazil	15	DENV2	WT	Peru	10	DENV1	wMel	4.52333	0.627183	7.21	<.0001*	1.9827	7.06394
Brazil	15	DENV2	WT	Peru	10	DENV1	WT	0.46583	0.627183	0.74	1	-2.0748	3.00644
Brazil	15	DENV2	WT	Peru	10	DENV2	wAlb	0.055	0.627183	0.09	1	-2.4856	2.59561
Brazil	15	DENV2	WT	Peru	10	DENV2	wMel	5.08833	0.627183	8.11	<.0001*	2.5477	7.62894
Brazil	15	DENV2	WT	Peru	10	DENV2	WT	0.97917	0.627183	1.56	1	-1.5614	3.51977
Brazil	15	DENV2	WT	Peru	15	DENV1	wAlb	1.585	0.627183	2.53	0.9487	-0.9556	4.12561
Brazil	15	DENV2	WT	Peru	15	DENV1	wMel	3.49	0.627183	5.56	<.0001*	0.9494	6.03061
Brazil	15	DENV2	WT	Peru	15	DENV1	WT	0.18667	0.627183	0.3	1	-2.3539	2.72727
Brazil	15	DENV2	WT	Peru	15	DENV2	wAlb	0.51333	0.627183	0.82	1	-2.0273	3.05394
Brazil	15	DENV2	WT	Peru	15	DENV2	wMel	3.77583	0.627183	6.02	<.0001*	1.2352	6.31644
Brazil	15	DENV2	WT	Peru	15	DENV2	WT	0.26083	0.627183	0.42	1	-2.2798	2.80144
Paraguay	5	DENV1	wAlb	Paraguay	5	DENV1	wMel	1.38917	0.627183	2.21	0.9947	-1.1514	3.92977
Paraguay	5	DENV1	wAlb	Paraguay	5	DENV1	WT	-2.72500	0.627183	-4.34	0.0167*	-5.2656	-0.18439
Paraguay	5	DENV1	wAlb	Paraguay	5	DENV2	wAlb	-1.82167	0.627183	-2.90	0.7447	-4.3623	0.71894
Paraguay	5	DENV1	wAlb	Paraguay	5	DENV2	wMel	1.09	0.627183	1.74	1	-1.4506	3.63061
Paraguay	5	DENV1	wAlb	Paraguay	5	DENV2	WT	-2.37083	0.627183	-3.78	0.1212	-4.9114	0.16977
Paraguay	5	DENV1	wAlb	Paraguay	10	DENV1	wAlb	-1.75167	0.627183	-2.79	0.8243	-4.2923	0.78894
Paraguay	5	DENV1	wAlb	Paraguay	10	DENV1	wMel	0.65083	0.627183	1.04	1	-1.8898	3.19144
Paraguay	5	DENV1	wAlb	Paraguay	10	DENV1	WT	-4.14583	0.627183	-6.61	<.0001*	-6.6864	-1.60523
Paraguay	5	DENV1	wAlb	Paraguay	10	DENV2	wAlb	-3.24583	0.627183	-5.18	0.0004*	-5.7864	-0.70523
Paraguay	5	DENV1	wAlb	Paraguay	10	DENV2	wMel	-0.83083	0.627183	-1.32	1	-3.3714	1.70977
Paraguay	5	DENV1	wAlb	Paraguay	10	DENV2	WT	-3.93000	0.627183	-6.27	<.0001*	-6.4706	-1.38939
Paraguay	5	DENV1	wAlb	Paraguay	15	DENV1	wAlb	-2.37667	0.627183	-3.79	0.1178	-4.9173	0.16394
Paraguay	5	DENV1	wAlb	Paraguay	15	DENV1	wMel	-0.95583	0.627183	-1.52	1	-3.4964	1.58477
Paraguay	5	DENV1	wAlb	Paraguay	15	DENV1	WT	-4.32500	0.627183	-6.90	<.0001*	-6.8656	-1.78439
Paraguay	5	DENV1	wAlb	Paraguay	15	DENV2	wAlb	-3.81583	0.627183	-6.08	<.0001*	-6.3564	-1.27523
Paraguay	5	DENV1	wAlb	Paraguay	15	DENV2	wMel	-2.73917	0.627183	-4.37	0.0152*	-5.2798	-0.19856
Paraguay	5	DENV1	wAlb	Paraguay	15	DENV2	WT	-4.50667	0.627183	-7.19	<.0001*	-7.0473	-1.96606
Paraguay	5	DENV1	wAlb	Peru	5	DENV1	wAlb	-1.79750	0.627183	-2.87	0.7738	-4.3381	0.74311
Paraguay	5	DENV1	wAlb	Peru	5	DENV1	wMel	-0.24833	0.627183	-0.40	1	-2.7889	2.29227
Paraguay	5	DENV1	wAlb	Peru	5	DENV1	WT	-4.36167	0.627183	-6.95	<.0001*	-6.9023	-1.82106
Paraguay	5	DENV1	wAlb	Peru	5	DENV2	wAlb	-3.57083	0.627183	-5.69	<.0001*	-6.1114	-1.03023
Paraguay	5	DENV1	wAlb	Peru	5	DENV2	wMel	0.48667	0.627183	0.78	1	-2.0539	3.02727
Paraguay	5	DENV1	wAlb	Peru	5	DENV2	WT	-2.97667	0.627183	-4.75	0.0031*	-5.5173	-0.43606
Paraguay	5	DENV1	wAlb	Peru	10	DENV1	wAlb	-3.18583	0.627183	-5.08	0.0006*	-5.7264	-0.64523
Paraguay	5	DENV1	wAlb	Peru	10	DENV1	wMel	-0.20917	0.627183	-0.33	1	-2.7498	2.33144
Paraguay	5	DENV1	wAlb	Peru	10	DENV1	WT	-4.26667	0.627183	-6.80	<.0001*	-6.8073	-1.72606
Paraguay	5	DENV1	wAlb	Peru	10	DENV2	wAlb	-4.67750	0.627183	-7.46	<.0001*	-7.2181	-2.13689
Paraguay	5	DENV1	wAlb	Peru	10	DENV2	wMel	0.35583	0.627183	0.57	1	-2.1848	2.89644
Paraguay	5	DENV1	wAlb	Peru	10	DENV2	WT	-3.75333	0.627183	-5.98	<.0001*	-6.2939	-1.21273
Paraguay	5	DENV1	wAlb	Peru	15	DENV1	wAlb	-3.14750	0.627183	-5.02	0.0009*	-5.6881	-0.60689
Paraguay	5	DENV1	wAlb	Peru	15	DENV1	wMel	-1.24250	0.627183	-1.98	0.9996	-3.7831	1.29811
Paraguay	5	DENV1	wAlb	Peru	15	DENV1	WT	-4.54583	0.627183	-7.25	<.0001*	-7.0864	-2.00523
Paraguay	5	DENV1	wAlb	Peru	15	DENV2	wAlb	-4.21917	0.627183	-6.73	<.0001*	-6.7598	-1.67856
Paraguay	5	DENV1	wAlb	Peru	15	DENV2	wMel	-0.95667	0.627183	-1.53	1	-3.4973	1.58394
Paraguay	5	DENV1	wAlb	Peru	15	DENV2	WT	-4.47167	0.627183	-7.13	<.0001*	-7.0123	-1.93106
Paraguay	5	DENV1	wMel	Paraguay	5	DENV1	WT	-4.11417	0.627183	-6.56	<.0001*	-6.6548	-1.57356
Paraguay	5	DENV1	wMel	Paraguay	5	DENV2	wAlb	-3.21083	0.627183	-5.12	0.0005*	-5.7514	-0.67023
Paraguay	5	DENV1	wMel	Paraguay	5	DENV2	wMel	-0.29917	0.627183	-0.48	1	-2.8398	2.24144
Paraguay	5	DENV1	wMel	Paraguay	5	DENV2	WT	-3.76000	0.627183	-6.00	<.0001*	-6.3006	-1.21939
Paraguay	5	DENV1	wMel	Paraguay	10	DENV1	wAlb	-3.14083	0.627183	-5.01	0.0009*	-5.6814	-0.60023
Paraguay	5	DENV1	wMel	Paraguay	10	DENV1	wMel	-0.73833	0.627183	-1.18	1	-3.2789	1.80227
Paraguay	5	DENV1	wMel	Paraguay	10	DENV1	WT	-5.53500	0.627183	-8.83	<.0001*	-8.0756	-2.99439
Paraguay	5	DENV1	wMel	Paraguay	10	DENV2	wAlb	-4.63500	0.627183	-7.39	<.0001*	-7.1756	-2.09439
Paraguay	5	DENV1	wMel	Paraguay	10	DENV2	wMel	-2.22000	0.627183	-3.54	0.237	-4.7606	0.32061
Paraguay	5	DENV1	wMel	Paraguay	10	DENV2	WT	-5.31917	0.627183	-8.48	<.0001*	-7.8598	-2.77856
Paraguay	5	DENV1	wMel	Paraguay	15	DENV1	wAlb	-3.76583	0.627183	-6.00	<.0001*	-6.3064	-1.22523
Paraguay	5	DENV1	wMel	Paraguay	15	DENV1	wMel	-2.34500	0.627183	-3.74	0.137	-4.8856	0.19561
Paraguay	5	DENV1	wMel	Paraguay	15	DENV1	WT	-5.71417	0.627183	-9.11	<.0001*	-8.2548	-3.17356
Paraguay	5	DENV1	wMel	Paraguay	15	DENV2	wAlb	-5.20500	0.627183	-8.30	<.0001*	-7.7456	-2.66439
Paraguay	5	DENV1	wMel	Paraguay	15	DENV2	wMel	-4.12833	0.627183	-6.58	<.0001*	-6.6689	-1.58773
Paraguay	5	DENV1	wMel	Paraguay	15	DENV2	WT	-5.89583	0.627183	-9.40	<.0001*	-8.4364	-3.35523
Paraguay	5	DENV1	wMel	Peru	5	DENV1	wAlb	-3.18667	0.627183	-5.08	0.0006*	-5.7273	-0.64606
Paraguay	5	DENV1	wMel	Peru	5	DENV1	wMel	-1.63750	0.627183	-2.61	0.9199	-4.1781	0.90311
Paraguay	5	DENV1	wMel	Peru	5	DENV1	WT	-5.75083	0.627183	-9.17	<.0001*	-8.2914	-3.21023
Paraguay	5	DENV1	wMel	Peru	5	DENV2	wAlb	-4.96000	0.627183	-7.91	<.0001*	-7.5006	-2.41939
Paraguay	5	DENV1	wMel	Peru	5	DENV2	wMel	-0.90250	0.627183	-1.44	1	-3.4431	1.63811
Paraguay	5	DENV1	wMel	Peru	5	DENV2	WT	-4.36583	0.627183	-6.96	<.0001*	-6.9064	-1.82523
Paraguay	5	DENV1	wMel	Peru	10	DENV1	wAlb	-4.57500	0.627183	-7.29	<.0001*	-7.1156	-2.03439
Paraguay	5	DENV1	wMel	Peru	10	DENV1	wMel	-1.59833	0.627183	-2.55	0.9422	-4.1389	0.94227
Paraguay	5	DENV1	wMel	Peru	10	DENV1	WT	-5.65583	0.627183	-9.02	<.0001*	-8.1964	-3.11523
Paraguay	5	DENV1	wMel	Peru	10	DENV2	wAlb	-6.06667	0.627183	-9.67	<.0001*	-8.6073	-3.52606
Paraguay	5	DENV1	wMel	Peru	10	DENV2	wMel	-1.03333	0.627183	-1.65	1	-3.5739	1.50727
Paraguay	5	DENV1	wMel	Peru	10	DENV2	WT	-5.14250	0.627183	-8.20	<.0001*	-7.6831	-2.60189
Paraguay	5	DENV1	wMel	Peru	15	DENV1	wAlb	-4.53667	0.627183	-7.23	<.0001*	-7.0773	-1.99606
Paraguay	5	DENV1	wMel	Peru	15	DENV1	wMel	-2.63167	0.627183	-4.20	0.0296*	-5.1723	-0.09106
Paraguay	5	DENV1	wMel	Peru	15	DENV1	WT	-5.93500	0.627183	-9.46	<.0001*	-8.4756	-3.39439
Paraguay	5	DENV1	wMel	Peru	15	DENV2	wAlb	-5.60833	0.627183	-8.94	<.0001*	-8.1489	-3.06773
Paraguay	5	DENV1	wMel	Peru	15	DENV2	wMel	-2.34583	0.627183	-3.74	0.1365	-4.8864	0.19477
Paraguay	5	DENV1	wMel	Peru	15	DENV2	WT	-5.86083	0.627183	-9.34	<.0001*	-8.4014	-3.32023
Paraguay	5	DENV1	WT	Paraguay	5	DENV2	wAlb	0.90333	0.627183	1.44	1	-1.6373	3.44394
Paraguay	5	DENV1	WT	Paraguay	5	DENV2	wMel	3.815	0.627183	6.08	<.0001*	1.2744	6.35561
Paraguay	5	DENV1	WT	Paraguay	5	DENV2	WT	0.35417	0.627183	0.56	1	-2.1864	2.89477
Paraguay	5	DENV1	WT	Paraguay	10	DENV1	wAlb	0.97333	0.627183	1.55	1	-1.5673	3.51394
Paraguay	5	DENV1	WT	Paraguay	10	DENV1	wMel	3.37583	0.627183	5.38	0.0001*	0.8352	5.91644
Paraguay	5	DENV1	WT	Paraguay	10	DENV1	WT	-1.42083	0.627183	-2.27	0.9917	-3.9614	1.11977
Paraguay	5	DENV1	WT	Paraguay	10	DENV2	wAlb	-0.52083	0.627183	-0.83	1	-3.0614	2.01977
Paraguay	5	DENV1	WT	Paraguay	10	DENV2	wMel	1.89417	0.627183	3.02	0.65	-0.6464	4.43477
Paraguay	5	DENV1	WT	Paraguay	10	DENV2	WT	-1.20500	0.627183	-1.92	0.9998	-3.7456	1.33561
Paraguay	5	DENV1	WT	Paraguay	15	DENV1	wAlb	0.34833	0.627183	0.56	1	-2.1923	2.88894
Paraguay	5	DENV1	WT	Paraguay	15	DENV1	wMel	1.76917	0.627183	2.82	0.8058	-0.7714	4.30977
Paraguay	5	DENV1	WT	Paraguay	15	DENV1	WT	-1.60000	0.627183	-2.55	0.9414	-4.1406	0.94061
Paraguay	5	DENV1	WT	Paraguay	15	DENV2	wAlb	-1.09083	0.627183	-1.74	1	-3.6314	1.44977
Paraguay	5	DENV1	WT	Paraguay	15	DENV2	wMel	-0.01417	0.627183	-0.02	1	-2.5548	2.52644
Paraguay	5	DENV1	WT	Paraguay	15	DENV2	WT	-1.78167	0.627183	-2.84	0.7919	-4.3223	0.75894
Paraguay	5	DENV1	WT	Peru	5	DENV1	wAlb	0.9275	0.627183	1.48	1	-1.6131	3.46811
Paraguay	5	DENV1	WT	Peru	5	DENV1	wMel	2.47667	0.627183	3.95	0.0708	-0.0639	5.01727
Paraguay	5	DENV1	WT	Peru	5	DENV1	WT	-1.63667	0.627183	-2.61	0.9204	-4.1773	0.90394
Paraguay	5	DENV1	WT	Peru	5	DENV2	wAlb	-0.84583	0.627183	-1.35	1	-3.3864	1.69477
Paraguay	5	DENV1	WT	Peru	5	DENV2	wMel	3.21167	0.627183	5.12	0.0005*	0.6711	5.75227
Paraguay	5	DENV1	WT	Peru	5	DENV2	WT	-0.25167	0.627183	-0.40	1	-2.7923	2.28894
Paraguay	5	DENV1	WT	Peru	10	DENV1	wAlb	-0.46083	0.627183	-0.73	1	-3.0014	2.07977
Paraguay	5	DENV1	WT	Peru	10	DENV1	wMel	2.51583	0.627183	4.01	0.0573	-0.0248	5.05644
Paraguay	5	DENV1	WT	Peru	10	DENV1	WT	-1.54167	0.627183	-2.46	0.9661	-4.0823	0.99894
Paraguay	5	DENV1	WT	Peru	10	DENV2	wAlb	-1.95250	0.627183	-3.11	0.5691	-4.4931	0.58811
Paraguay	5	DENV1	WT	Peru	10	DENV2	wMel	3.08083	0.627183	4.91	0.0014*	0.5402	5.62144
Paraguay	5	DENV1	WT	Peru	10	DENV2	WT	-1.02833	0.627183	-1.64	1	-3.5689	1.51227
Paraguay	5	DENV1	WT	Peru	15	DENV1	wAlb	-0.42250	0.627183	-0.67	1	-2.9631	2.11811
Paraguay	5	DENV1	WT	Peru	15	DENV1	wMel	1.4825	0.627183	2.36	0.9821	-1.0581	4.02311
Paraguay	5	DENV1	WT	Peru	15	DENV1	WT	-1.82083	0.627183	-2.90	0.7457	-4.3614	0.71977
Paraguay	5	DENV1	WT	Peru	15	DENV2	wAlb	-1.49417	0.627183	-2.38	0.9796	-4.0348	1.04644
Paraguay	5	DENV1	WT	Peru	15	DENV2	wMel	1.76833	0.627183	2.82	0.8067	-0.7723	4.30894
Paraguay	5	DENV1	WT	Peru	15	DENV2	WT	-1.74667	0.627183	-2.78	0.8295	-4.2873	0.79394
Paraguay	5	DENV2	wAlb	Paraguay	5	DENV2	wMel	2.91167	0.627183	4.64	0.0048*	0.3711	5.45227
Paraguay	5	DENV2	wAlb	Paraguay	5	DENV2	WT	-0.54917	0.627183	-0.88	1	-3.0898	1.99144
Paraguay	5	DENV2	wAlb	Paraguay	10	DENV1	wAlb	0.07	0.627183	0.11	1	-2.4706	2.61061
Paraguay	5	DENV2	wAlb	Paraguay	10	DENV1	wMel	2.4725	0.627183	3.94	0.0724	-0.0681	5.01311
Paraguay	5	DENV2	wAlb	Paraguay	10	DENV1	WT	-2.32417	0.627183	-3.71	0.151	-4.8648	0.21644
Paraguay	5	DENV2	wAlb	Paraguay	10	DENV2	wAlb	-1.42417	0.627183	-2.27	0.9913	-3.9648	1.11644
Paraguay	5	DENV2	wAlb	Paraguay	10	DENV2	wMel	0.99083	0.627183	1.58	1	-1.5498	3.53144
Paraguay	5	DENV2	wAlb	Paraguay	10	DENV2	WT	-2.10833	0.627183	-3.36	0.3597	-4.6489	0.43227
Paraguay	5	DENV2	wAlb	Paraguay	15	DENV1	wAlb	-0.55500	0.627183	-0.88	1	-3.0956	1.98561
Paraguay	5	DENV2	wAlb	Paraguay	15	DENV1	wMel	0.86583	0.627183	1.38	1	-1.6748	3.40644
Paraguay	5	DENV2	wAlb	Paraguay	15	DENV1	WT	-2.50333	0.627183	-3.99	0.0614	-5.0439	0.03727
Paraguay	5	DENV2	wAlb	Paraguay	15	DENV2	wAlb	-1.99417	0.627183	-3.18	0.5108	-4.5348	0.54644
Paraguay	5	DENV2	wAlb	Paraguay	15	DENV2	wMel	-0.91750	0.627183	-1.46	1	-3.4581	1.62311
Paraguay	5	DENV2	wAlb	Paraguay	15	DENV2	WT	-2.68500	0.627183	-4.28	0.0214*	-5.2256	-0.14439
Paraguay	5	DENV2	wAlb	Peru	5	DENV1	wAlb	0.02417	0.627183	0.04	1	-2.5164	2.56477
Paraguay	5	DENV2	wAlb	Peru	5	DENV1	wMel	1.57333	0.627183	2.51	0.9539	-0.9673	4.11394
Paraguay	5	DENV2	wAlb	Peru	5	DENV1	WT	-2.54000	0.627183	-4.05	0.0502	-5.0806	0.00061
Paraguay	5	DENV2	wAlb	Peru	5	DENV2	wAlb	-1.74917	0.627183	-2.79	0.8269	-4.2898	0.79144
Paraguay	5	DENV2	wAlb	Peru	5	DENV2	wMel	2.30833	0.627183	3.68	0.1623	-0.2323	4.84894
Paraguay	5	DENV2	wAlb	Peru	5	DENV2	WT	-1.15500	0.627183	-1.84	0.9999	-3.6956	1.38561
Paraguay	5	DENV2	wAlb	Peru	10	DENV1	wAlb	-1.36417	0.627183	-2.18	0.9963	-3.9048	1.17644
Paraguay	5	DENV2	wAlb	Peru	10	DENV1	wMel	1.6125	0.627183	2.57	0.9347	-0.9281	4.15311
Paraguay	5	DENV2	wAlb	Peru	10	DENV1	WT	-2.44500	0.627183	-3.90	0.0836	-4.9856	0.09561
Paraguay	5	DENV2	wAlb	Peru	10	DENV2	wAlb	-2.85583	0.627183	-4.55	0.0071*	-5.3964	-0.31523
Paraguay	5	DENV2	wAlb	Peru	10	DENV2	wMel	2.1775	0.627183	3.47	0.2801	-0.3631	4.71811
Paraguay	5	DENV2	wAlb	Peru	10	DENV2	WT	-1.93167	0.627183	-3.08	0.5982	-4.4723	0.60894
Paraguay	5	DENV2	wAlb	Peru	15	DENV1	wAlb	-1.32583	0.627183	-2.11	0.998	-3.8664	1.21477
Paraguay	5	DENV2	wAlb	Peru	15	DENV1	wMel	0.57917	0.627183	0.92	1	-1.9614	3.11977
Paraguay	5	DENV2	wAlb	Peru	15	DENV1	WT	-2.72417	0.627183	-4.34	0.0168*	-5.2648	-0.18356
Paraguay	5	DENV2	wAlb	Peru	15	DENV2	wAlb	-2.39750	0.627183	-3.82	0.1064	-4.9381	0.14311
Paraguay	5	DENV2	wAlb	Peru	15	DENV2	wMel	0.865	0.627183	1.38	1	-1.6756	3.40561
Paraguay	5	DENV2	wAlb	Peru	15	DENV2	WT	-2.65000	0.627183	-4.23	0.0265*	-5.1906	-0.10939
Paraguay	5	DENV2	wMel	Paraguay	5	DENV2	WT	-3.46083	0.627183	-5.52	<.0001*	-6.0014	-0.92023
Paraguay	5	DENV2	wMel	Paraguay	10	DENV1	wAlb	-2.84167	0.627183	-4.53	0.0078*	-5.3823	-0.30106
Paraguay	5	DENV2	wMel	Paraguay	10	DENV1	wMel	-0.43917	0.627183	-0.70	1	-2.9798	2.10144
Paraguay	5	DENV2	wMel	Paraguay	10	DENV1	WT	-5.23583	0.627183	-8.35	<.0001*	-7.7764	-2.69523
Paraguay	5	DENV2	wMel	Paraguay	10	DENV2	wAlb	-4.33583	0.627183	-6.91	<.0001*	-6.8764	-1.79523
Paraguay	5	DENV2	wMel	Paraguay	10	DENV2	wMel	-1.92083	0.627183	-3.06	0.6133	-4.4614	0.61977
Paraguay	5	DENV2	wMel	Paraguay	10	DENV2	WT	-5.02000	0.627183	-8.00	<.0001*	-7.5606	-2.47939
Paraguay	5	DENV2	wMel	Paraguay	15	DENV1	wAlb	-3.46667	0.627183	-5.53	<.0001*	-6.0073	-0.92606
Paraguay	5	DENV2	wMel	Paraguay	15	DENV1	wMel	-2.04583	0.627183	-3.26	0.4401	-4.5864	0.49477
Paraguay	5	DENV2	wMel	Paraguay	15	DENV1	WT	-5.41500	0.627183	-8.63	<.0001*	-7.9556	-2.87439
Paraguay	5	DENV2	wMel	Paraguay	15	DENV2	wAlb	-4.90583	0.627183	-7.82	<.0001*	-7.4464	-2.36523
Paraguay	5	DENV2	wMel	Paraguay	15	DENV2	wMel	-3.82917	0.627183	-6.11	<.0001*	-6.3698	-1.28856
Paraguay	5	DENV2	wMel	Paraguay	15	DENV2	WT	-5.59667	0.627183	-8.92	<.0001*	-8.1373	-3.05606
Paraguay	5	DENV2	wMel	Peru	5	DENV1	wAlb	-2.88750	0.627183	-4.60	0.0057*	-5.4281	-0.34689
Paraguay	5	DENV2	wMel	Peru	5	DENV1	wMel	-1.33833	0.627183	-2.13	0.9975	-3.8789	1.20227
Paraguay	5	DENV2	wMel	Peru	5	DENV1	WT	-5.45167	0.627183	-8.69	<.0001*	-7.9923	-2.91106
Paraguay	5	DENV2	wMel	Peru	5	DENV2	wAlb	-4.66083	0.627183	-7.43	<.0001*	-7.2014	-2.12023
Paraguay	5	DENV2	wMel	Peru	5	DENV2	wMel	-0.60333	0.627183	-0.96	1	-3.1439	1.93727
Paraguay	5	DENV2	wMel	Peru	5	DENV2	WT	-4.06667	0.627183	-6.48	<.0001*	-6.6073	-1.52606
Paraguay	5	DENV2	wMel	Peru	10	DENV1	wAlb	-4.27583	0.627183	-6.82	<.0001*	-6.8164	-1.73523
Paraguay	5	DENV2	wMel	Peru	10	DENV1	wMel	-1.29917	0.627183	-2.07	0.9987	-3.8398	1.24144
Paraguay	5	DENV2	wMel	Peru	10	DENV1	WT	-5.35667	0.627183	-8.54	<.0001*	-7.8973	-2.81606
Paraguay	5	DENV2	wMel	Peru	10	DENV2	wAlb	-5.76750	0.627183	-9.20	<.0001*	-8.3081	-3.22689
Paraguay	5	DENV2	wMel	Peru	10	DENV2	wMel	-0.73417	0.627183	-1.17	1	-3.2748	1.80644
Paraguay	5	DENV2	wMel	Peru	10	DENV2	WT	-4.84333	0.627183	-7.72	<.0001*	-7.3839	-2.30273
Paraguay	5	DENV2	wMel	Peru	15	DENV1	wAlb	-4.23750	0.627183	-6.76	<.0001*	-6.7781	-1.69689
Paraguay	5	DENV2	wMel	Peru	15	DENV1	wMel	-2.33250	0.627183	-3.72	0.1453	-4.8731	0.20811
Paraguay	5	DENV2	wMel	Peru	15	DENV1	WT	-5.63583	0.627183	-8.99	<.0001*	-8.1764	-3.09523
Paraguay	5	DENV2	wMel	Peru	15	DENV2	wAlb	-5.30917	0.627183	-8.47	<.0001*	-7.8498	-2.76856
Paraguay	5	DENV2	wMel	Peru	15	DENV2	wMel	-2.04667	0.627183	-3.26	0.439	-4.5873	0.49394
Paraguay	5	DENV2	wMel	Peru	15	DENV2	WT	-5.56167	0.627183	-8.87	<.0001*	-8.1023	-3.02106
Paraguay	5	DENV2	WT	Paraguay	10	DENV1	wAlb	0.61917	0.627183	0.99	1	-1.9214	3.15977
Paraguay	5	DENV2	WT	Paraguay	10	DENV1	wMel	3.02167	0.627183	4.82	0.0022*	0.4811	5.56227
Paraguay	5	DENV2	WT	Paraguay	10	DENV1	WT	-1.77500	0.627183	-2.83	0.7994	-4.3156	0.76561
Paraguay	5	DENV2	WT	Paraguay	10	DENV2	wAlb	-0.87500	0.627183	-1.40	1	-3.4156	1.66561
Paraguay	5	DENV2	WT	Paraguay	10	DENV2	wMel	1.54	0.627183	2.46	0.9667	-1.0006	4.08061
Paraguay	5	DENV2	WT	Paraguay	10	DENV2	WT	-1.55917	0.627183	-2.49	0.9597	-4.0998	0.98144
Paraguay	5	DENV2	WT	Paraguay	15	DENV1	wAlb	-0.00583	0.627183	-0.01	1	-2.5464	2.53477
Paraguay	5	DENV2	WT	Paraguay	15	DENV1	wMel	1.415	0.627183	2.26	0.9923	-1.1256	3.95561
Paraguay	5	DENV2	WT	Paraguay	15	DENV1	WT	-1.95417	0.627183	-3.12	0.5667	-4.4948	0.58644
Paraguay	5	DENV2	WT	Paraguay	15	DENV2	wAlb	-1.44500	0.627183	-2.30	0.9887	-3.9856	1.09561
Paraguay	5	DENV2	WT	Paraguay	15	DENV2	wMel	-0.36833	0.627183	-0.59	1	-2.9089	2.17227
Paraguay	5	DENV2	WT	Paraguay	15	DENV2	WT	-2.13583	0.627183	-3.41	0.3267	-4.6764	0.40477
Paraguay	5	DENV2	WT	Peru	5	DENV1	wAlb	0.57333	0.627183	0.91	1	-1.9673	3.11394
Paraguay	5	DENV2	WT	Peru	5	DENV1	wMel	2.1225	0.627183	3.38	0.3425	-0.4181	4.66311
Paraguay	5	DENV2	WT	Peru	5	DENV1	WT	-1.99083	0.627183	-3.17	0.5154	-4.5314	0.54977
Paraguay	5	DENV2	WT	Peru	5	DENV2	wAlb	-1.20000	0.627183	-1.91	0.9998	-3.7406	1.34061
Paraguay	5	DENV2	WT	Peru	5	DENV2	wMel	2.8575	0.627183	4.56	0.0070*	0.3169	5.39811
Paraguay	5	DENV2	WT	Peru	5	DENV2	WT	-0.60583	0.627183	-0.97	1	-3.1464	1.93477
Paraguay	5	DENV2	WT	Peru	10	DENV1	wAlb	-0.81500	0.627183	-1.30	1	-3.3556	1.72561
Paraguay	5	DENV2	WT	Peru	10	DENV1	wMel	2.16167	0.627183	3.45	0.2973	-0.3789	4.70227
Paraguay	5	DENV2	WT	Peru	10	DENV1	WT	-1.89583	0.627183	-3.02	0.6477	-4.4364	0.64477
Paraguay	5	DENV2	WT	Peru	10	DENV2	wAlb	-2.30667	0.627183	-3.68	0.1635	-4.8473	0.23394
Paraguay	5	DENV2	WT	Peru	10	DENV2	wMel	2.72667	0.627183	4.35	0.0165*	0.1861	5.26727
Paraguay	5	DENV2	WT	Peru	10	DENV2	WT	-1.38250	0.627183	-2.20	0.9952	-3.9231	1.15811
Paraguay	5	DENV2	WT	Peru	15	DENV1	wAlb	-0.77667	0.627183	-1.24	1	-3.3173	1.76394
Paraguay	5	DENV2	WT	Peru	15	DENV1	wMel	1.12833	0.627183	1.8	1	-1.4123	3.66894
Paraguay	5	DENV2	WT	Peru	15	DENV1	WT	-2.17500	0.627183	-3.47	0.2828	-4.7156	0.36561
Paraguay	5	DENV2	WT	Peru	15	DENV2	wAlb	-1.84833	0.627183	-2.95	0.711	-4.3889	0.69227
Paraguay	5	DENV2	WT	Peru	15	DENV2	wMel	1.41417	0.627183	2.25	0.9924	-1.1264	3.95477
Paraguay	5	DENV2	WT	Peru	15	DENV2	WT	-2.10083	0.627183	-3.35	0.369	-4.6414	0.43977
Paraguay	10	DENV1	wAlb	Paraguay	10	DENV1	wMel	2.4025	0.627183	3.83	0.1038	-0.1381	4.94311
Paraguay	10	DENV1	wAlb	Paraguay	10	DENV1	WT	-2.39417	0.627183	-3.82	0.1081	-4.9348	0.14644
Paraguay	10	DENV1	wAlb	Paraguay	10	DENV2	wAlb	-1.49417	0.627183	-2.38	0.9796	-4.0348	1.04644
Paraguay	10	DENV1	wAlb	Paraguay	10	DENV2	wMel	0.92083	0.627183	1.47	1	-1.6198	3.46144
Paraguay	10	DENV1	wAlb	Paraguay	10	DENV2	WT	-2.17833	0.627183	-3.47	0.2792	-4.7189	0.36227
Paraguay	10	DENV1	wAlb	Paraguay	15	DENV1	wAlb	-0.62500	0.627183	-1.00	1	-3.1656	1.91561
Paraguay	10	DENV1	wAlb	Paraguay	15	DENV1	wMel	0.79583	0.627183	1.27	1	-1.7448	3.33644
Paraguay	10	DENV1	wAlb	Paraguay	15	DENV1	WT	-2.57333	0.627183	-4.10	0.0415*	-5.1139	-0.03273
Paraguay	10	DENV1	wAlb	Paraguay	15	DENV2	wAlb	-2.06417	0.627183	-3.29	0.4158	-4.6048	0.47644
Paraguay	10	DENV1	wAlb	Paraguay	15	DENV2	wMel	-0.98750	0.627183	-1.57	1	-3.5281	1.55311
Paraguay	10	DENV1	wAlb	Paraguay	15	DENV2	WT	-2.75500	0.627183	-4.39	0.0138*	-5.2956	-0.21439
Paraguay	10	DENV1	wAlb	Peru	5	DENV1	wAlb	-0.04583	0.627183	-0.07	1	-2.5864	2.49477
Paraguay	10	DENV1	wAlb	Peru	5	DENV1	wMel	1.50333	0.627183	2.4	0.9774	-1.0373	4.04394
Paraguay	10	DENV1	wAlb	Peru	5	DENV1	WT	-2.61000	0.627183	-4.16	0.0336*	-5.1506	-0.06939
Paraguay	10	DENV1	wAlb	Peru	5	DENV2	wAlb	-1.81917	0.627183	-2.90	0.7478	-4.3598	0.72144
Paraguay	10	DENV1	wAlb	Peru	5	DENV2	wMel	2.23833	0.627183	3.57	0.2198	-0.3023	4.77894
Paraguay	10	DENV1	wAlb	Peru	5	DENV2	WT	-1.22500	0.627183	-1.95	0.9997	-3.7656	1.31561
Paraguay	10	DENV1	wAlb	Peru	10	DENV1	wAlb	-1.43417	0.627183	-2.29	0.9901	-3.9748	1.10644
Paraguay	10	DENV1	wAlb	Peru	10	DENV1	wMel	1.5425	0.627183	2.46	0.9658	-0.9981	4.08311
Paraguay	10	DENV1	wAlb	Peru	10	DENV1	WT	-2.51500	0.627183	-4.01	0.0576	-5.0556	0.02561
Paraguay	10	DENV1	wAlb	Peru	10	DENV2	wAlb	-2.92583	0.627183	-4.67	0.0044*	-5.4664	-0.38523
Paraguay	10	DENV1	wAlb	Peru	10	DENV2	wMel	2.1075	0.627183	3.36	0.3607	-0.4331	4.64811
Paraguay	10	DENV1	wAlb	Peru	10	DENV2	WT	-2.00167	0.627183	-3.19	0.5004	-4.5423	0.53894
Paraguay	10	DENV1	wAlb	Peru	15	DENV1	wAlb	-1.39583	0.627183	-2.23	0.9941	-3.9364	1.14477
Paraguay	10	DENV1	wAlb	Peru	15	DENV1	wMel	0.50917	0.627183	0.81	1	-2.0314	3.04977
Paraguay	10	DENV1	wAlb	Peru	15	DENV1	WT	-2.79417	0.627183	-4.46	0.0107*	-5.3348	-0.25356
Paraguay	10	DENV1	wAlb	Peru	15	DENV2	wAlb	-2.46750	0.627183	-3.93	0.0744	-5.0081	0.07311
Paraguay	10	DENV1	wAlb	Peru	15	DENV2	wMel	0.795	0.627183	1.27	1	-1.7456	3.33561
Paraguay	10	DENV1	wAlb	Peru	15	DENV2	WT	-2.72000	0.627183	-4.34	0.0172*	-5.2606	-0.17939
Paraguay	10	DENV1	wMel	Paraguay	10	DENV1	WT	-4.79667	0.627183	-7.65	<.0001*	-7.3373	-2.25606
Paraguay	10	DENV1	wMel	Paraguay	10	DENV2	wAlb	-3.89667	0.627183	-6.21	<.0001*	-6.4373	-1.35606
Paraguay	10	DENV1	wMel	Paraguay	10	DENV2	wMel	-1.48167	0.627183	-2.36	0.9823	-4.0223	1.05894
Paraguay	10	DENV1	wMel	Paraguay	10	DENV2	WT	-4.58083	0.627183	-7.30	<.0001*	-7.1214	-2.04023
Paraguay	10	DENV1	wMel	Paraguay	15	DENV1	wAlb	-3.02750	0.627183	-4.83	0.0021*	-5.5681	-0.48689
Paraguay	10	DENV1	wMel	Paraguay	15	DENV1	wMel	-1.60667	0.627183	-2.56	0.9379	-4.1473	0.93394
Paraguay	10	DENV1	wMel	Paraguay	15	DENV1	WT	-4.97583	0.627183	-7.93	<.0001*	-7.5164	-2.43523
Paraguay	10	DENV1	wMel	Paraguay	15	DENV2	wAlb	-4.46667	0.627183	-7.12	<.0001*	-7.0073	-1.92606
Paraguay	10	DENV1	wMel	Paraguay	15	DENV2	wMel	-3.39000	0.627183	-5.41	0.0001*	-5.9306	-0.84939
Paraguay	10	DENV1	wMel	Paraguay	15	DENV2	WT	-5.15750	0.627183	-8.22	<.0001*	-7.6981	-2.61689
Paraguay	10	DENV1	wMel	Peru	5	DENV1	wAlb	-2.44833	0.627183	-3.90	0.0822	-4.9889	0.09227
Paraguay	10	DENV1	wMel	Peru	5	DENV1	wMel	-0.89917	0.627183	-1.43	1	-3.4398	1.64144
Paraguay	10	DENV1	wMel	Peru	5	DENV1	WT	-5.01250	0.627183	-7.99	<.0001*	-7.5531	-2.47189
Paraguay	10	DENV1	wMel	Peru	5	DENV2	wAlb	-4.22167	0.627183	-6.73	<.0001*	-6.7623	-1.68106
Paraguay	10	DENV1	wMel	Peru	5	DENV2	wMel	-0.16417	0.627183	-0.26	1	-2.7048	2.37644
Paraguay	10	DENV1	wMel	Peru	5	DENV2	WT	-3.62750	0.627183	-5.78	<.0001*	-6.1681	-1.08689
Paraguay	10	DENV1	wMel	Peru	10	DENV1	wAlb	-3.83667	0.627183	-6.12	<.0001*	-6.3773	-1.29606
Paraguay	10	DENV1	wMel	Peru	10	DENV1	wMel	-0.86000	0.627183	-1.37	1	-3.4006	1.68061
Paraguay	10	DENV1	wMel	Peru	10	DENV1	WT	-4.91750	0.627183	-7.84	<.0001*	-7.4581	-2.37689
Paraguay	10	DENV1	wMel	Peru	10	DENV2	wAlb	-5.32833	0.627183	-8.50	<.0001*	-7.8689	-2.78773
Paraguay	10	DENV1	wMel	Peru	10	DENV2	wMel	-0.29500	0.627183	-0.47	1	-2.8356	2.24561
Paraguay	10	DENV1	wMel	Peru	10	DENV2	WT	-4.40417	0.627183	-7.02	<.0001*	-6.9448	-1.86356
Paraguay	10	DENV1	wMel	Peru	15	DENV1	wAlb	-3.79833	0.627183	-6.06	<.0001*	-6.3389	-1.25773
Paraguay	10	DENV1	wMel	Peru	15	DENV1	wMel	-1.89333	0.627183	-3.02	0.6511	-4.4339	0.64727
Paraguay	10	DENV1	wMel	Peru	15	DENV1	WT	-5.19667	0.627183	-8.29	<.0001*	-7.7373	-2.65606
Paraguay	10	DENV1	wMel	Peru	15	DENV2	wAlb	-4.87000	0.627183	-7.76	<.0001*	-7.4106	-2.32939
Paraguay	10	DENV1	wMel	Peru	15	DENV2	wMel	-1.60750	0.627183	-2.56	0.9375	-4.1481	0.93311
Paraguay	10	DENV1	wMel	Peru	15	DENV2	WT	-5.12250	0.627183	-8.17	<.0001*	-7.6631	-2.58189
Paraguay	10	DENV1	WT	Paraguay	10	DENV2	wAlb	0.9	0.627183	1.43	1	-1.6406	3.44061
Paraguay	10	DENV1	WT	Paraguay	10	DENV2	wMel	3.315	0.627183	5.29	0.0002*	0.7744	5.85561
Paraguay	10	DENV1	WT	Paraguay	10	DENV2	WT	0.21583	0.627183	0.34	1	-2.3248	2.75644
Paraguay	10	DENV1	WT	Paraguay	15	DENV1	wAlb	1.76917	0.627183	2.82	0.8058	-0.7714	4.30977
Paraguay	10	DENV1	WT	Paraguay	15	DENV1	wMel	3.19	0.627183	5.09	0.0006*	0.6494	5.73061
Paraguay	10	DENV1	WT	Paraguay	15	DENV1	WT	-0.17917	0.627183	-0.29	1	-2.7198	2.36144
Paraguay	10	DENV1	WT	Paraguay	15	DENV2	wAlb	0.33	0.627183	0.53	1	-2.2106	2.87061
Paraguay	10	DENV1	WT	Paraguay	15	DENV2	wMel	1.40667	0.627183	2.24	0.9932	-1.1339	3.94727
Paraguay	10	DENV1	WT	Paraguay	15	DENV2	WT	-0.36083	0.627183	-0.58	1	-2.9014	2.17977
Paraguay	10	DENV1	WT	Peru	5	DENV1	wAlb	2.34833	0.627183	3.74	0.1349	-0.1923	4.88894
Paraguay	10	DENV1	WT	Peru	5	DENV1	wMel	3.8975	0.627183	6.21	<.0001*	1.3569	6.43811
Paraguay	10	DENV1	WT	Peru	5	DENV1	WT	-0.21583	0.627183	-0.34	1	-2.7564	2.32477
Paraguay	10	DENV1	WT	Peru	5	DENV2	wAlb	0.575	0.627183	0.92	1	-1.9656	3.11561
Paraguay	10	DENV1	WT	Peru	5	DENV2	wMel	4.6325	0.627183	7.39	<.0001*	2.0919	7.17311
Paraguay	10	DENV1	WT	Peru	5	DENV2	WT	1.16917	0.627183	1.86	0.9999	-1.3714	3.70977
Paraguay	10	DENV1	WT	Peru	10	DENV1	wAlb	0.96	0.627183	1.53	1	-1.5806	3.50061
Paraguay	10	DENV1	WT	Peru	10	DENV1	wMel	3.93667	0.627183	6.28	<.0001*	1.3961	6.47727
Paraguay	10	DENV1	WT	Peru	10	DENV1	WT	-0.12083	0.627183	-0.19	1	-2.6614	2.41977
Paraguay	10	DENV1	WT	Peru	10	DENV2	wAlb	-0.53167	0.627183	-0.85	1	-3.0723	2.00894
Paraguay	10	DENV1	WT	Peru	10	DENV2	wMel	4.50167	0.627183	7.18	<.0001*	1.9611	7.04227
Paraguay	10	DENV1	WT	Peru	10	DENV2	WT	0.3925	0.627183	0.63	1	-2.1481	2.93311
Paraguay	10	DENV1	WT	Peru	15	DENV1	wAlb	0.99833	0.627183	1.59	1	-1.5423	3.53894
Paraguay	10	DENV1	WT	Peru	15	DENV1	wMel	2.90333	0.627183	4.63	0.0051*	0.3627	5.44394
Paraguay	10	DENV1	WT	Peru	15	DENV1	WT	-0.40000	0.627183	-0.64	1	-2.9406	2.14061
Paraguay	10	DENV1	WT	Peru	15	DENV2	wAlb	-0.07333	0.627183	-0.12	1	-2.6139	2.46727
Paraguay	10	DENV1	WT	Peru	15	DENV2	wMel	3.18917	0.627183	5.08	0.0006*	0.6486	5.72977
Paraguay	10	DENV1	WT	Peru	15	DENV2	WT	-0.32583	0.627183	-0.52	1	-2.8664	2.21477
Paraguay	10	DENV2	wAlb	Paraguay	10	DENV2	wMel	2.415	0.627183	3.85	0.0975	-0.1256	4.95561
Paraguay	10	DENV2	wAlb	Paraguay	10	DENV2	WT	-0.68417	0.627183	-1.09	1	-3.2248	1.85644
Paraguay	10	DENV2	wAlb	Paraguay	15	DENV1	wAlb	0.86917	0.627183	1.39	1	-1.6714	3.40977
Paraguay	10	DENV2	wAlb	Paraguay	15	DENV1	wMel	2.29	0.627183	3.65	0.1761	-0.2506	4.83061
Paraguay	10	DENV2	wAlb	Paraguay	15	DENV1	WT	-1.07917	0.627183	-1.72	1	-3.6198	1.46144
Paraguay	10	DENV2	wAlb	Paraguay	15	DENV2	wAlb	-0.57000	0.627183	-0.91	1	-3.1106	1.97061
Paraguay	10	DENV2	wAlb	Paraguay	15	DENV2	wMel	0.50667	0.627183	0.81	1	-2.0339	3.04727
Paraguay	10	DENV2	wAlb	Paraguay	15	DENV2	WT	-1.26083	0.627183	-2.01	0.9994	-3.8014	1.27977
Paraguay	10	DENV2	wAlb	Peru	5	DENV1	wAlb	1.44833	0.627183	2.31	0.9882	-1.0923	3.98894
Paraguay	10	DENV2	wAlb	Peru	5	DENV1	wMel	2.9975	0.627183	4.78	0.0026*	0.4569	5.53811
Paraguay	10	DENV2	wAlb	Peru	5	DENV1	WT	-1.11583	0.627183	-1.78	1	-3.6564	1.42477
Paraguay	10	DENV2	wAlb	Peru	5	DENV2	wAlb	-0.32500	0.627183	-0.52	1	-2.8656	2.21561
Paraguay	10	DENV2	wAlb	Peru	5	DENV2	wMel	3.7325	0.627183	5.95	<.0001*	1.1919	6.27311
Paraguay	10	DENV2	wAlb	Peru	5	DENV2	WT	0.26917	0.627183	0.43	1	-2.2714	2.80977
Paraguay	10	DENV2	wAlb	Peru	10	DENV1	wAlb	0.06	0.627183	0.1	1	-2.4806	2.60061
Paraguay	10	DENV2	wAlb	Peru	10	DENV1	wMel	3.03667	0.627183	4.84	0.0020*	0.4961	5.57727
Paraguay	10	DENV2	wAlb	Peru	10	DENV1	WT	-1.02083	0.627183	-1.63	1	-3.5614	1.51977
Paraguay	10	DENV2	wAlb	Peru	10	DENV2	wAlb	-1.43167	0.627183	-2.28	0.9904	-3.9723	1.10894
Paraguay	10	DENV2	wAlb	Peru	10	DENV2	wMel	3.60167	0.627183	5.74	<.0001*	1.0611	6.14227
Paraguay	10	DENV2	wAlb	Peru	10	DENV2	WT	-0.50750	0.627183	-0.81	1	-3.0481	2.03311
Paraguay	10	DENV2	wAlb	Peru	15	DENV1	wAlb	0.09833	0.627183	0.16	1	-2.4423	2.63894
Paraguay	10	DENV2	wAlb	Peru	15	DENV1	wMel	2.00333	0.627183	3.19	0.4981	-0.5373	4.54394
Paraguay	10	DENV2	wAlb	Peru	15	DENV1	WT	-1.30000	0.627183	-2.07	0.9987	-3.8406	1.24061
Paraguay	10	DENV2	wAlb	Peru	15	DENV2	wAlb	-0.97333	0.627183	-1.55	1	-3.5139	1.56727
Paraguay	10	DENV2	wAlb	Peru	15	DENV2	wMel	2.28917	0.627183	3.65	0.1768	-0.2514	4.82977
Paraguay	10	DENV2	wAlb	Peru	15	DENV2	WT	-1.22583	0.627183	-1.95	0.9997	-3.7664	1.31477
Paraguay	10	DENV2	wMel	Paraguay	10	DENV2	WT	-3.09917	0.627183	-4.94	0.0012*	-5.6398	-0.55856
Paraguay	10	DENV2	wMel	Paraguay	15	DENV1	wAlb	-1.54583	0.627183	-2.46	0.9647	-4.0864	0.99477
Paraguay	10	DENV2	wMel	Paraguay	15	DENV1	wMel	-0.12500	0.627183	-0.20	1	-2.6656	2.41561
Paraguay	10	DENV2	wMel	Paraguay	15	DENV1	WT	-3.49417	0.627183	-5.57	<.0001*	-6.0348	-0.95356
Paraguay	10	DENV2	wMel	Paraguay	15	DENV2	wAlb	-2.98500	0.627183	-4.76	0.0029*	-5.5256	-0.44439
Paraguay	10	DENV2	wMel	Paraguay	15	DENV2	wMel	-1.90833	0.627183	-3.04	0.6306	-4.4489	0.63227
Paraguay	10	DENV2	wMel	Paraguay	15	DENV2	WT	-3.67583	0.627183	-5.86	<.0001*	-6.2164	-1.13523
Paraguay	10	DENV2	wMel	Peru	5	DENV1	wAlb	-0.96667	0.627183	-1.54	1	-3.5073	1.57394
Paraguay	10	DENV2	wMel	Peru	5	DENV1	wMel	0.5825	0.627183	0.93	1	-1.9581	3.12311
Paraguay	10	DENV2	wMel	Peru	5	DENV1	WT	-3.53083	0.627183	-5.63	<.0001*	-6.0714	-0.99023
Paraguay	10	DENV2	wMel	Peru	5	DENV2	wAlb	-2.74000	0.627183	-4.37	0.0152*	-5.2806	-0.19939
Paraguay	10	DENV2	wMel	Peru	5	DENV2	wMel	1.3175	0.627183	2.1	0.9982	-1.2231	3.85811
Paraguay	10	DENV2	wMel	Peru	5	DENV2	WT	-2.14583	0.627183	-3.42	0.3152	-4.6864	0.39477
Paraguay	10	DENV2	wMel	Peru	10	DENV1	wAlb	-2.35500	0.627183	-3.75	0.1307	-4.8956	0.18561
Paraguay	10	DENV2	wMel	Peru	10	DENV1	wMel	0.62167	0.627183	0.99	1	-1.9189	3.16227
Paraguay	10	DENV2	wMel	Peru	10	DENV1	WT	-3.43583	0.627183	-5.48	<.0001*	-5.9764	-0.89523
Paraguay	10	DENV2	wMel	Peru	10	DENV2	wAlb	-3.84667	0.627183	-6.13	<.0001*	-6.3873	-1.30606
Paraguay	10	DENV2	wMel	Peru	10	DENV2	wMel	1.18667	0.627183	1.89	0.9999	-1.3539	3.72727
Paraguay	10	DENV2	wMel	Peru	10	DENV2	WT	-2.92250	0.627183	-4.66	0.0045*	-5.4631	-0.38189
Paraguay	10	DENV2	wMel	Peru	15	DENV1	wAlb	-2.31667	0.627183	-3.69	0.1563	-4.8573	0.22394
Paraguay	10	DENV2	wMel	Peru	15	DENV1	wMel	-0.41167	0.627183	-0.66	1	-2.9523	2.12894
Paraguay	10	DENV2	wMel	Peru	15	DENV1	WT	-3.71500	0.627183	-5.92	<.0001*	-6.2556	-1.17439
Paraguay	10	DENV2	wMel	Peru	15	DENV2	wAlb	-3.38833	0.627183	-5.40	0.0001*	-5.9289	-0.84773
Paraguay	10	DENV2	wMel	Peru	15	DENV2	wMel	-0.12583	0.627183	-0.20	1	-2.6664	2.41477
Paraguay	10	DENV2	wMel	Peru	15	DENV2	WT	-3.64083	0.627183	-5.81	<.0001*	-6.1814	-1.10023
Paraguay	10	DENV2	WT	Paraguay	15	DENV1	wAlb	1.55333	0.627183	2.48	0.9619	-0.9873	4.09394
Paraguay	10	DENV2	WT	Paraguay	15	DENV1	wMel	2.97417	0.627183	4.74	0.0031*	0.4336	5.51477
Paraguay	10	DENV2	WT	Paraguay	15	DENV1	WT	-0.39500	0.627183	-0.63	1	-2.9356	2.14561
Paraguay	10	DENV2	WT	Paraguay	15	DENV2	wAlb	0.11417	0.627183	0.18	1	-2.4264	2.65477
Paraguay	10	DENV2	WT	Paraguay	15	DENV2	wMel	1.19083	0.627183	1.9	0.9998	-1.3498	3.73144
Paraguay	10	DENV2	WT	Paraguay	15	DENV2	WT	-0.57667	0.627183	-0.92	1	-3.1173	1.96394
Paraguay	10	DENV2	WT	Peru	5	DENV1	wAlb	2.1325	0.627183	3.4	0.3306	-0.4081	4.67311
Paraguay	10	DENV2	WT	Peru	5	DENV1	wMel	3.68167	0.627183	5.87	<.0001*	1.1411	6.22227
Paraguay	10	DENV2	WT	Peru	5	DENV1	WT	-0.43167	0.627183	-0.69	1	-2.9723	2.10894
Paraguay	10	DENV2	WT	Peru	5	DENV2	wAlb	0.35917	0.627183	0.57	1	-2.1814	2.89977
Paraguay	10	DENV2	WT	Peru	5	DENV2	wMel	4.41667	0.627183	7.04	<.0001*	1.8761	6.95727
Paraguay	10	DENV2	WT	Peru	5	DENV2	WT	0.95333	0.627183	1.52	1	-1.5873	3.49394
Paraguay	10	DENV2	WT	Peru	10	DENV1	wAlb	0.74417	0.627183	1.19	1	-1.7964	3.28477
Paraguay	10	DENV2	WT	Peru	10	DENV1	wMel	3.72083	0.627183	5.93	<.0001*	1.1802	6.26144
Paraguay	10	DENV2	WT	Peru	10	DENV1	WT	-0.33667	0.627183	-0.54	1	-2.8773	2.20394
Paraguay	10	DENV2	WT	Peru	10	DENV2	wAlb	-0.74750	0.627183	-1.19	1	-3.2881	1.79311
Paraguay	10	DENV2	WT	Peru	10	DENV2	wMel	4.28583	0.627183	6.83	<.0001*	1.7452	6.82644
Paraguay	10	DENV2	WT	Peru	10	DENV2	WT	0.17667	0.627183	0.28	1	-2.3639	2.71727
Paraguay	10	DENV2	WT	Peru	15	DENV1	wAlb	0.7825	0.627183	1.25	1	-1.7581	3.32311
Paraguay	10	DENV2	WT	Peru	15	DENV1	wMel	2.6875	0.627183	4.29	0.0211*	0.1469	5.22811
Paraguay	10	DENV2	WT	Peru	15	DENV1	WT	-0.61583	0.627183	-0.98	1	-3.1564	1.92477
Paraguay	10	DENV2	WT	Peru	15	DENV2	wAlb	-0.28917	0.627183	-0.46	1	-2.8298	2.25144
Paraguay	10	DENV2	WT	Peru	15	DENV2	wMel	2.97333	0.627183	4.74	0.0031*	0.4327	5.51394
Paraguay	10	DENV2	WT	Peru	15	DENV2	WT	-0.54167	0.627183	-0.86	1	-3.0823	1.99894
Paraguay	15	DENV1	wAlb	Paraguay	15	DENV1	wMel	1.42083	0.627183	2.27	0.9917	-1.1198	3.96144
Paraguay	15	DENV1	wAlb	Paraguay	15	DENV1	WT	-1.94833	0.627183	-3.11	0.5749	-4.4889	0.59227
Paraguay	15	DENV1	wAlb	Paraguay	15	DENV2	wAlb	-1.43917	0.627183	-2.29	0.9895	-3.9798	1.10144
Paraguay	15	DENV1	wAlb	Paraguay	15	DENV2	wMel	-0.36250	0.627183	-0.58	1	-2.9031	2.17811
Paraguay	15	DENV1	wAlb	Paraguay	15	DENV2	WT	-2.13000	0.627183	-3.40	0.3336	-4.6706	0.41061
Paraguay	15	DENV1	wAlb	Peru	5	DENV1	wAlb	0.57917	0.627183	0.92	1	-1.9614	3.11977
Paraguay	15	DENV1	wAlb	Peru	5	DENV1	wMel	2.12833	0.627183	3.39	0.3356	-0.4123	4.66894
Paraguay	15	DENV1	wAlb	Peru	5	DENV1	WT	-1.98500	0.627183	-3.16	0.5236	-4.5256	0.55561
Paraguay	15	DENV1	wAlb	Peru	5	DENV2	wAlb	-1.19417	0.627183	-1.90	0.9998	-3.7348	1.34644
Paraguay	15	DENV1	wAlb	Peru	5	DENV2	wMel	2.86333	0.627183	4.57	0.0067*	0.3227	5.40394
Paraguay	15	DENV1	wAlb	Peru	5	DENV2	WT	-0.60000	0.627183	-0.96	1	-3.1406	1.94061
Paraguay	15	DENV1	wAlb	Peru	10	DENV1	wAlb	-0.80917	0.627183	-1.29	1	-3.3498	1.73144
Paraguay	15	DENV1	wAlb	Peru	10	DENV1	wMel	2.1675	0.627183	3.46	0.2909	-0.3731	4.70811
Paraguay	15	DENV1	wAlb	Peru	10	DENV1	WT	-1.89000	0.627183	-3.01	0.6557	-4.4306	0.65061
Paraguay	15	DENV1	wAlb	Peru	10	DENV2	wAlb	-2.30083	0.627183	-3.67	0.1678	-4.8414	0.23977
Paraguay	15	DENV1	wAlb	Peru	10	DENV2	wMel	2.7325	0.627183	4.36	0.0159*	0.1919	5.27311
Paraguay	15	DENV1	wAlb	Peru	10	DENV2	WT	-1.37667	0.627183	-2.19	0.9955	-3.9173	1.16394
Paraguay	15	DENV1	wAlb	Peru	15	DENV1	wAlb	-0.77083	0.627183	-1.23	1	-3.3114	1.76977
Paraguay	15	DENV1	wAlb	Peru	15	DENV1	wMel	1.13417	0.627183	1.81	1	-1.4064	3.67477
Paraguay	15	DENV1	wAlb	Peru	15	DENV1	WT	-2.16917	0.627183	-3.46	0.2891	-4.7098	0.37144
Paraguay	15	DENV1	wAlb	Peru	15	DENV2	wAlb	-1.84250	0.627183	-2.94	0.7185	-4.3831	0.69811
Paraguay	15	DENV1	wAlb	Peru	15	DENV2	wMel	1.42	0.627183	2.26	0.9918	-1.1206	3.96061
Paraguay	15	DENV1	wAlb	Peru	15	DENV2	WT	-2.09500	0.627183	-3.34	0.3763	-4.6356	0.44561
Paraguay	15	DENV1	wMel	Paraguay	15	DENV1	WT	-3.36917	0.627183	-5.37	0.0001*	-5.9098	-0.82856
Paraguay	15	DENV1	wMel	Paraguay	15	DENV2	wAlb	-2.86000	0.627183	-4.56	0.0069*	-5.4006	-0.31939
Paraguay	15	DENV1	wMel	Paraguay	15	DENV2	wMel	-1.78333	0.627183	-2.84	0.7901	-4.3239	0.75727
Paraguay	15	DENV1	wMel	Paraguay	15	DENV2	WT	-3.55083	0.627183	-5.66	<.0001*	-6.0914	-1.01023
Paraguay	15	DENV1	wMel	Peru	5	DENV1	wAlb	-0.84167	0.627183	-1.34	1	-3.3823	1.69894
Paraguay	15	DENV1	wMel	Peru	5	DENV1	wMel	0.7075	0.627183	1.13	1	-1.8331	3.24811
Paraguay	15	DENV1	wMel	Peru	5	DENV1	WT	-3.40583	0.627183	-5.43	0.0001*	-5.9464	-0.86523
Paraguay	15	DENV1	wMel	Peru	5	DENV2	wAlb	-2.61500	0.627183	-4.17	0.0326*	-5.1556	-0.07439
Paraguay	15	DENV1	wMel	Peru	5	DENV2	wMel	1.4425	0.627183	2.3	0.989	-1.0981	3.98311
Paraguay	15	DENV1	wMel	Peru	5	DENV2	WT	-2.02083	0.627183	-3.22	0.474	-4.5614	0.51977
Paraguay	15	DENV1	wMel	Peru	10	DENV1	wAlb	-2.23000	0.627183	-3.56	0.2275	-4.7706	0.31061
Paraguay	15	DENV1	wMel	Peru	10	DENV1	wMel	0.74667	0.627183	1.19	1	-1.7939	3.28727
Paraguay	15	DENV1	wMel	Peru	10	DENV1	WT	-3.31083	0.627183	-5.28	0.0002*	-5.8514	-0.77023
Paraguay	15	DENV1	wMel	Peru	10	DENV2	wAlb	-3.72167	0.627183	-5.93	<.0001*	-6.2623	-1.18106
Paraguay	15	DENV1	wMel	Peru	10	DENV2	wMel	1.31167	0.627183	2.09	0.9984	-1.2289	3.85227
Paraguay	15	DENV1	wMel	Peru	10	DENV2	WT	-2.79750	0.627183	-4.46	0.0105*	-5.3381	-0.25689
Paraguay	15	DENV1	wMel	Peru	15	DENV1	wAlb	-2.19167	0.627183	-3.49	0.2652	-4.7323	0.34894
Paraguay	15	DENV1	wMel	Peru	15	DENV1	wMel	-0.28667	0.627183	-0.46	1	-2.8273	2.25394
Paraguay	15	DENV1	wMel	Peru	15	DENV1	WT	-3.59000	0.627183	-5.72	<.0001*	-6.1306	-1.04939
Paraguay	15	DENV1	wMel	Peru	15	DENV2	wAlb	-3.26333	0.627183	-5.20	0.0004*	-5.8039	-0.72273
Paraguay	15	DENV1	wMel	Peru	15	DENV2	wMel	-0.00083	0.627183	-0.00	1	-2.5414	2.53977
Paraguay	15	DENV1	wMel	Peru	15	DENV2	WT	-3.51583	0.627183	-5.61	<.0001*	-6.0564	-0.97523
Paraguay	15	DENV1	WT	Paraguay	15	DENV2	wAlb	0.50917	0.627183	0.81	1	-2.0314	3.04977
Paraguay	15	DENV1	WT	Paraguay	15	DENV2	wMel	1.58583	0.627183	2.53	0.9483	-0.9548	4.12644
Paraguay	15	DENV1	WT	Paraguay	15	DENV2	WT	-0.18167	0.627183	-0.29	1	-2.7223	2.35894
Paraguay	15	DENV1	WT	Peru	5	DENV1	wAlb	2.5275	0.627183	4.03	0.0538	-0.0131	5.06811
Paraguay	15	DENV1	WT	Peru	5	DENV1	wMel	4.07667	0.627183	6.5	<.0001*	1.5361	6.61727
Paraguay	15	DENV1	WT	Peru	5	DENV1	WT	-0.03667	0.627183	-0.06	1	-2.5773	2.50394
Paraguay	15	DENV1	WT	Peru	5	DENV2	wAlb	0.75417	0.627183	1.2	1	-1.7864	3.29477
Paraguay	15	DENV1	WT	Peru	5	DENV2	wMel	4.81167	0.627183	7.67	<.0001*	2.2711	7.35227
Paraguay	15	DENV1	WT	Peru	5	DENV2	WT	1.34833	0.627183	2.15	0.9971	-1.1923	3.88894
Paraguay	15	DENV1	WT	Peru	10	DENV1	wAlb	1.13917	0.627183	1.82	1	-1.4014	3.67977
Paraguay	15	DENV1	WT	Peru	10	DENV1	wMel	4.11583	0.627183	6.56	<.0001*	1.5752	6.65644
Paraguay	15	DENV1	WT	Peru	10	DENV1	WT	0.05833	0.627183	0.09	1	-2.4823	2.59894
Paraguay	15	DENV1	WT	Peru	10	DENV2	wAlb	-0.35250	0.627183	-0.56	1	-2.8931	2.18811
Paraguay	15	DENV1	WT	Peru	10	DENV2	wMel	4.68083	0.627183	7.46	<.0001*	2.1402	7.22144
Paraguay	15	DENV1	WT	Peru	10	DENV2	WT	0.57167	0.627183	0.91	1	-1.9689	3.11227
Paraguay	15	DENV1	WT	Peru	15	DENV1	wAlb	1.1775	0.627183	1.88	0.9999	-1.3631	3.71811
Paraguay	15	DENV1	WT	Peru	15	DENV1	wMel	3.0825	0.627183	4.91	0.0014*	0.5419	5.62311
Paraguay	15	DENV1	WT	Peru	15	DENV1	WT	-0.22083	0.627183	-0.35	1	-2.7614	2.31977
Paraguay	15	DENV1	WT	Peru	15	DENV2	wAlb	0.10583	0.627183	0.17	1	-2.4348	2.64644
Paraguay	15	DENV1	WT	Peru	15	DENV2	wMel	3.36833	0.627183	5.37	0.0001*	0.8277	5.90894
Paraguay	15	DENV1	WT	Peru	15	DENV2	WT	-0.14667	0.627183	-0.23	1	-2.6873	2.39394
Paraguay	15	DENV2	wAlb	Paraguay	15	DENV2	wMel	1.07667	0.627183	1.72	1	-1.4639	3.61727
Paraguay	15	DENV2	wAlb	Paraguay	15	DENV2	WT	-0.69083	0.627183	-1.10	1	-3.2314	1.84977
Paraguay	15	DENV2	wAlb	Peru	5	DENV1	wAlb	2.01833	0.627183	3.22	0.4774	-0.5223	4.55894
Paraguay	15	DENV2	wAlb	Peru	5	DENV1	wMel	3.5675	0.627183	5.69	<.0001*	1.0269	6.10811
Paraguay	15	DENV2	wAlb	Peru	5	DENV1	WT	-0.54583	0.627183	-0.87	1	-3.0864	1.99477
Paraguay	15	DENV2	wAlb	Peru	5	DENV2	wAlb	0.245	0.627183	0.39	1	-2.2956	2.78561
Paraguay	15	DENV2	wAlb	Peru	5	DENV2	wMel	4.3025	0.627183	6.86	<.0001*	1.7619	6.84311
Paraguay	15	DENV2	wAlb	Peru	5	DENV2	WT	0.83917	0.627183	1.34	1	-1.7014	3.37977
Paraguay	15	DENV2	wAlb	Peru	10	DENV1	wAlb	0.63	0.627183	1	1	-1.9106	3.17061
Paraguay	15	DENV2	wAlb	Peru	10	DENV1	wMel	3.60667	0.627183	5.75	<.0001*	1.0661	6.14727
Paraguay	15	DENV2	wAlb	Peru	10	DENV1	WT	-0.45083	0.627183	-0.72	1	-2.9914	2.08977
Paraguay	15	DENV2	wAlb	Peru	10	DENV2	wAlb	-0.86167	0.627183	-1.37	1	-3.4023	1.67894
Paraguay	15	DENV2	wAlb	Peru	10	DENV2	wMel	4.17167	0.627183	6.65	<.0001*	1.6311	6.71227
Paraguay	15	DENV2	wAlb	Peru	10	DENV2	WT	0.0625	0.627183	0.1	1	-2.4781	2.60311
Paraguay	15	DENV2	wAlb	Peru	15	DENV1	wAlb	0.66833	0.627183	1.07	1	-1.8723	3.20894
Paraguay	15	DENV2	wAlb	Peru	15	DENV1	wMel	2.57333	0.627183	4.1	0.0415*	0.0327	5.11394
Paraguay	15	DENV2	wAlb	Peru	15	DENV1	WT	-0.73000	0.627183	-1.16	1	-3.2706	1.81061
Paraguay	15	DENV2	wAlb	Peru	15	DENV2	wAlb	-0.40333	0.627183	-0.64	1	-2.9439	2.13727
Paraguay	15	DENV2	wAlb	Peru	15	DENV2	wMel	2.85917	0.627183	4.56	0.0069*	0.3186	5.39977
Paraguay	15	DENV2	wAlb	Peru	15	DENV2	WT	-0.65583	0.627183	-1.05	1	-3.1964	1.88477
Paraguay	15	DENV2	wMel	Paraguay	15	DENV2	WT	-1.76750	0.627183	-2.82	0.8076	-4.3081	0.77311
Paraguay	15	DENV2	wMel	Peru	5	DENV1	wAlb	0.94167	0.627183	1.5	1	-1.5989	3.48227
Paraguay	15	DENV2	wMel	Peru	5	DENV1	wMel	2.49083	0.627183	3.97	0.0657	-0.0498	5.03144
Paraguay	15	DENV2	wMel	Peru	5	DENV1	WT	-1.62250	0.627183	-2.59	0.929	-4.1631	0.91811
Paraguay	15	DENV2	wMel	Peru	5	DENV2	wAlb	-0.83167	0.627183	-1.33	1	-3.3723	1.70894
Paraguay	15	DENV2	wMel	Peru	5	DENV2	wMel	3.22583	0.627183	5.14	0.0005*	0.6852	5.76644
Paraguay	15	DENV2	wMel	Peru	5	DENV2	WT	-0.23750	0.627183	-0.38	1	-2.7781	2.30311
Paraguay	15	DENV2	wMel	Peru	10	DENV1	wAlb	-0.44667	0.627183	-0.71	1	-2.9873	2.09394
Paraguay	15	DENV2	wMel	Peru	10	DENV1	wMel	2.53	0.627183	4.03	0.053	-0.0106	5.07061
Paraguay	15	DENV2	wMel	Peru	10	DENV1	WT	-1.52750	0.627183	-2.44	0.9707	-4.0681	1.01311
Paraguay	15	DENV2	wMel	Peru	10	DENV2	wAlb	-1.93833	0.627183	-3.09	0.5889	-4.4789	0.60227
Paraguay	15	DENV2	wMel	Peru	10	DENV2	wMel	3.095	0.627183	4.93	0.0013*	0.5544	5.63561
Paraguay	15	DENV2	wMel	Peru	10	DENV2	WT	-1.01417	0.627183	-1.62	1	-3.5548	1.52644
Paraguay	15	DENV2	wMel	Peru	15	DENV1	wAlb	-0.40833	0.627183	-0.65	1	-2.9489	2.13227
Paraguay	15	DENV2	wMel	Peru	15	DENV1	wMel	1.49667	0.627183	2.39	0.979	-1.0439	4.03727
Paraguay	15	DENV2	wMel	Peru	15	DENV1	WT	-1.80667	0.627183	-2.88	0.7629	-4.3473	0.73394
Paraguay	15	DENV2	wMel	Peru	15	DENV2	wAlb	-1.48000	0.627183	-2.36	0.9827	-4.0206	1.06061
Paraguay	15	DENV2	wMel	Peru	15	DENV2	wMel	1.7825	0.627183	2.84	0.791	-0.7581	4.32311
Paraguay	15	DENV2	wMel	Peru	15	DENV2	WT	-1.73250	0.627183	-2.76	0.8435	-4.2731	0.80811
Paraguay	15	DENV2	WT	Peru	5	DENV1	wAlb	2.70917	0.627183	4.32	0.0184*	0.1686	5.24977
Paraguay	15	DENV2	WT	Peru	5	DENV1	wMel	4.25833	0.627183	6.79	<.0001*	1.7177	6.79894
Paraguay	15	DENV2	WT	Peru	5	DENV1	WT	0.145	0.627183	0.23	1	-2.3956	2.68561
Paraguay	15	DENV2	WT	Peru	5	DENV2	wAlb	0.93583	0.627183	1.49	1	-1.6048	3.47644
Paraguay	15	DENV2	WT	Peru	5	DENV2	wMel	4.99333	0.627183	7.96	<.0001*	2.4527	7.53394
Paraguay	15	DENV2	WT	Peru	5	DENV2	WT	1.53	0.627183	2.44	0.9699	-1.0106	4.07061
Paraguay	15	DENV2	WT	Peru	10	DENV1	wAlb	1.32083	0.627183	2.11	0.9981	-1.2198	3.86144
Paraguay	15	DENV2	WT	Peru	10	DENV1	wMel	4.2975	0.627183	6.85	<.0001*	1.7569	6.83811
Paraguay	15	DENV2	WT	Peru	10	DENV1	WT	0.24	0.627183	0.38	1	-2.3006	2.78061
Paraguay	15	DENV2	WT	Peru	10	DENV2	wAlb	-0.17083	0.627183	-0.27	1	-2.7114	2.36977
Paraguay	15	DENV2	WT	Peru	10	DENV2	wMel	4.8625	0.627183	7.75	<.0001*	2.3219	7.40311
Paraguay	15	DENV2	WT	Peru	10	DENV2	WT	0.75333	0.627183	1.2	1	-1.7873	3.29394
Paraguay	15	DENV2	WT	Peru	15	DENV1	wAlb	1.35917	0.627183	2.17	0.9966	-1.1814	3.89977
Paraguay	15	DENV2	WT	Peru	15	DENV1	wMel	3.26417	0.627183	5.2	0.0003*	0.7236	5.80477
Paraguay	15	DENV2	WT	Peru	15	DENV1	WT	-0.03917	0.627183	-0.06	1	-2.5798	2.50144
Paraguay	15	DENV2	WT	Peru	15	DENV2	wAlb	0.2875	0.627183	0.46	1	-2.2531	2.82811
Paraguay	15	DENV2	WT	Peru	15	DENV2	wMel	3.55	0.627183	5.66	<.0001*	1.0094	6.09061
Paraguay	15	DENV2	WT	Peru	15	DENV2	WT	0.035	0.627183	0.06	1	-2.5056	2.57561
Peru	5	DENV1	wAlb	Peru	5	DENV1	wMel	1.54917	0.627183	2.47	0.9635	-0.9914	4.08977
Peru	5	DENV1	wAlb	Peru	5	DENV1	WT	-2.56417	0.627183	-4.09	0.0438*	-5.1048	-0.02356
Peru	5	DENV1	wAlb	Peru	5	DENV2	wAlb	-1.77333	0.627183	-2.83	0.8012	-4.3139	0.76727
Peru	5	DENV1	wAlb	Peru	5	DENV2	wMel	2.28417	0.627183	3.64	0.1807	-0.2564	4.82477
Peru	5	DENV1	wAlb	Peru	5	DENV2	WT	-1.17917	0.627183	-1.88	0.9999	-3.7198	1.36144
Peru	5	DENV1	wAlb	Peru	10	DENV1	wAlb	-1.38833	0.627183	-2.21	0.9947	-3.9289	1.15227
Peru	5	DENV1	wAlb	Peru	10	DENV1	wMel	1.58833	0.627183	2.53	0.9471	-0.9523	4.12894
Peru	5	DENV1	wAlb	Peru	10	DENV1	WT	-2.46917	0.627183	-3.94	0.0737	-5.0098	0.07144
Peru	5	DENV1	wAlb	Peru	10	DENV2	wAlb	-2.88000	0.627183	-4.59	0.0060*	-5.4206	-0.33939
Peru	5	DENV1	wAlb	Peru	10	DENV2	wMel	2.15333	0.627183	3.43	0.3066	-0.3873	4.69394
Peru	5	DENV1	wAlb	Peru	10	DENV2	WT	-1.95583	0.627183	-3.12	0.5644	-4.4964	0.58477
Peru	5	DENV1	wAlb	Peru	15	DENV1	wAlb	-1.35000	0.627183	-2.15	0.997	-3.8906	1.19061
Peru	5	DENV1	wAlb	Peru	15	DENV1	wMel	0.555	0.627183	0.88	1	-1.9856	3.09561
Peru	5	DENV1	wAlb	Peru	15	DENV1	WT	-2.74833	0.627183	-4.38	0.0144*	-5.2889	-0.20773
Peru	5	DENV1	wAlb	Peru	15	DENV2	wAlb	-2.42167	0.627183	-3.86	0.0942	-4.9623	0.11894
Peru	5	DENV1	wAlb	Peru	15	DENV2	wMel	0.84083	0.627183	1.34	1	-1.6998	3.38144
Peru	5	DENV1	wAlb	Peru	15	DENV2	WT	-2.67417	0.627183	-4.26	0.0229*	-5.2148	-0.13356
Peru	5	DENV1	wMel	Peru	5	DENV1	WT	-4.11333	0.627183	-6.56	<.0001*	-6.6539	-1.57273
Peru	5	DENV1	wMel	Peru	5	DENV2	wAlb	-3.32250	0.627183	-5.30	0.0002*	-5.8631	-0.78189
Peru	5	DENV1	wMel	Peru	5	DENV2	wMel	0.735	0.627183	1.17	1	-1.8056	3.27561
Peru	5	DENV1	wMel	Peru	5	DENV2	WT	-2.72833	0.627183	-4.35	0.0163*	-5.2689	-0.18773
Peru	5	DENV1	wMel	Peru	10	DENV1	wAlb	-2.93750	0.627183	-4.68	0.0040*	-5.4781	-0.39689
Peru	5	DENV1	wMel	Peru	10	DENV1	wMel	0.03917	0.627183	0.06	1	-2.5014	2.57977
Peru	5	DENV1	wMel	Peru	10	DENV1	WT	-4.01833	0.627183	-6.41	<.0001*	-6.5589	-1.47773
Peru	5	DENV1	wMel	Peru	10	DENV2	wAlb	-4.42917	0.627183	-7.06	<.0001*	-6.9698	-1.88856
Peru	5	DENV1	wMel	Peru	10	DENV2	wMel	0.60417	0.627183	0.96	1	-1.9364	3.14477
Peru	5	DENV1	wMel	Peru	10	DENV2	WT	-3.50500	0.627183	-5.59	<.0001*	-6.0456	-0.96439
Peru	5	DENV1	wMel	Peru	15	DENV1	wAlb	-2.89917	0.627183	-4.62	0.0053*	-5.4398	-0.35856
Peru	5	DENV1	wMel	Peru	15	DENV1	wMel	-0.99417	0.627183	-1.59	1	-3.5348	1.54644
Peru	5	DENV1	wMel	Peru	15	DENV1	WT	-4.29750	0.627183	-6.85	<.0001*	-6.8381	-1.75689
Peru	5	DENV1	wMel	Peru	15	DENV2	wAlb	-3.97083	0.627183	-6.33	<.0001*	-6.5114	-1.43023
Peru	5	DENV1	wMel	Peru	15	DENV2	wMel	-0.70833	0.627183	-1.13	1	-3.2489	1.83227
Peru	5	DENV1	wMel	Peru	15	DENV2	WT	-4.22333	0.627183	-6.73	<.0001*	-6.7639	-1.68273
Peru	5	DENV1	WT	Peru	5	DENV2	wAlb	0.79083	0.627183	1.26	1	-1.7498	3.33144
Peru	5	DENV1	WT	Peru	5	DENV2	wMel	4.84833	0.627183	7.73	<.0001*	2.3077	7.38894
Peru	5	DENV1	WT	Peru	5	DENV2	WT	1.385	0.627183	2.21	0.995	-1.1556	3.92561
Peru	5	DENV1	WT	Peru	10	DENV1	wAlb	1.17583	0.627183	1.87	0.9999	-1.3648	3.71644
Peru	5	DENV1	WT	Peru	10	DENV1	wMel	4.1525	0.627183	6.62	<.0001*	1.6119	6.69311
Peru	5	DENV1	WT	Peru	10	DENV1	WT	0.095	0.627183	0.15	1	-2.4456	2.63561
Peru	5	DENV1	WT	Peru	10	DENV2	wAlb	-0.31583	0.627183	-0.50	1	-2.8564	2.22477
Peru	5	DENV1	WT	Peru	10	DENV2	wMel	4.7175	0.627183	7.52	<.0001*	2.1769	7.25811
Peru	5	DENV1	WT	Peru	10	DENV2	WT	0.60833	0.627183	0.97	1	-1.9323	3.14894
Peru	5	DENV1	WT	Peru	15	DENV1	wAlb	1.21417	0.627183	1.94	0.9997	-1.3264	3.75477
Peru	5	DENV1	WT	Peru	15	DENV1	wMel	3.11917	0.627183	4.97	0.0011*	0.5786	5.65977
Peru	5	DENV1	WT	Peru	15	DENV1	WT	-0.18417	0.627183	-0.29	1	-2.7248	2.35644
Peru	5	DENV1	WT	Peru	15	DENV2	wAlb	0.1425	0.627183	0.23	1	-2.3981	2.68311
Peru	5	DENV1	WT	Peru	15	DENV2	wMel	3.405	0.627183	5.43	0.0001*	0.8644	5.94561
Peru	5	DENV1	WT	Peru	15	DENV2	WT	-0.11000	0.627183	-0.18	1	-2.6506	2.43061
Peru	5	DENV2	wAlb	Peru	5	DENV2	wMel	4.0575	0.627183	6.47	<.0001*	1.5169	6.59811
Peru	5	DENV2	wAlb	Peru	5	DENV2	WT	0.59417	0.627183	0.95	1	-1.9464	3.13477
Peru	5	DENV2	wAlb	Peru	10	DENV1	wAlb	0.385	0.627183	0.61	1	-2.1556	2.92561
Peru	5	DENV2	wAlb	Peru	10	DENV1	wMel	3.36167	0.627183	5.36	0.0002*	0.8211	5.90227
Peru	5	DENV2	wAlb	Peru	10	DENV1	WT	-0.69583	0.627183	-1.11	1	-3.2364	1.84477
Peru	5	DENV2	wAlb	Peru	10	DENV2	wAlb	-1.10667	0.627183	-1.76	1	-3.6473	1.43394
Peru	5	DENV2	wAlb	Peru	10	DENV2	wMel	3.92667	0.627183	6.26	<.0001*	1.3861	6.46727
Peru	5	DENV2	wAlb	Peru	10	DENV2	WT	-0.18250	0.627183	-0.29	1	-2.7231	2.35811
Peru	5	DENV2	wAlb	Peru	15	DENV1	wAlb	0.42333	0.627183	0.67	1	-2.1173	2.96394
Peru	5	DENV2	wAlb	Peru	15	DENV1	wMel	2.32833	0.627183	3.71	0.1481	-0.2123	4.86894
Peru	5	DENV2	wAlb	Peru	15	DENV1	WT	-0.97500	0.627183	-1.55	1	-3.5156	1.56561
Peru	5	DENV2	wAlb	Peru	15	DENV2	wAlb	-0.64833	0.627183	-1.03	1	-3.1889	1.89227
Peru	5	DENV2	wAlb	Peru	15	DENV2	wMel	2.61417	0.627183	4.17	0.0328*	0.0736	5.15477
Peru	5	DENV2	wAlb	Peru	15	DENV2	WT	-0.90083	0.627183	-1.44	1	-3.4414	1.63977
Peru	5	DENV2	wMel	Peru	5	DENV2	WT	-3.46333	0.627183	-5.52	<.0001*	-6.0039	-0.92273
Peru	5	DENV2	wMel	Peru	10	DENV1	wAlb	-3.67250	0.627183	-5.86	<.0001*	-6.2131	-1.13189
Peru	5	DENV2	wMel	Peru	10	DENV1	wMel	-0.69583	0.627183	-1.11	1	-3.2364	1.84477
Peru	5	DENV2	wMel	Peru	10	DENV1	WT	-4.75333	0.627183	-7.58	<.0001*	-7.2939	-2.21273
Peru	5	DENV2	wMel	Peru	10	DENV2	wAlb	-5.16417	0.627183	-8.23	<.0001*	-7.7048	-2.62356
Peru	5	DENV2	wMel	Peru	10	DENV2	wMel	-0.13083	0.627183	-0.21	1	-2.6714	2.40977
Peru	5	DENV2	wMel	Peru	10	DENV2	WT	-4.24000	0.627183	-6.76	<.0001*	-6.7806	-1.69939
Peru	5	DENV2	wMel	Peru	15	DENV1	wAlb	-3.63417	0.627183	-5.79	<.0001*	-6.1748	-1.09356
Peru	5	DENV2	wMel	Peru	15	DENV1	wMel	-1.72917	0.627183	-2.76	0.8467	-4.2698	0.81144
Peru	5	DENV2	wMel	Peru	15	DENV1	WT	-5.03250	0.627183	-8.02	<.0001*	-7.5731	-2.49189
Peru	5	DENV2	wMel	Peru	15	DENV2	wAlb	-4.70583	0.627183	-7.50	<.0001*	-7.2464	-2.16523
Peru	5	DENV2	wMel	Peru	15	DENV2	wMel	-1.44333	0.627183	-2.30	0.9889	-3.9839	1.09727
Peru	5	DENV2	wMel	Peru	15	DENV2	WT	-4.95833	0.627183	-7.91	<.0001*	-7.4989	-2.41773
Peru	5	DENV2	WT	Peru	10	DENV1	wAlb	-0.20917	0.627183	-0.33	1	-2.7498	2.33144
Peru	5	DENV2	WT	Peru	10	DENV1	wMel	2.7675	0.627183	4.41	0.0127*	0.2269	5.30811
Peru	5	DENV2	WT	Peru	10	DENV1	WT	-1.29000	0.627183	-2.06	0.9989	-3.8306	1.25061
Peru	5	DENV2	WT	Peru	10	DENV2	wAlb	-1.70083	0.627183	-2.71	0.8725	-4.2414	0.83977
Peru	5	DENV2	WT	Peru	10	DENV2	wMel	3.3325	0.627183	5.31	0.0002*	0.7919	5.87311
Peru	5	DENV2	WT	Peru	10	DENV2	WT	-0.77667	0.627183	-1.24	1	-3.3173	1.76394
Peru	5	DENV2	WT	Peru	15	DENV1	wAlb	-0.17083	0.627183	-0.27	1	-2.7114	2.36977
Peru	5	DENV2	WT	Peru	15	DENV1	wMel	1.73417	0.627183	2.77	0.8419	-0.8064	4.27477
Peru	5	DENV2	WT	Peru	15	DENV1	WT	-1.56917	0.627183	-2.50	0.9557	-4.1098	0.97144
Peru	5	DENV2	WT	Peru	15	DENV2	wAlb	-1.24250	0.627183	-1.98	0.9996	-3.7831	1.29811
Peru	5	DENV2	WT	Peru	15	DENV2	wMel	2.02	0.627183	3.22	0.4751	-0.5206	4.56061
Peru	5	DENV2	WT	Peru	15	DENV2	WT	-1.49500	0.627183	-2.38	0.9794	-4.0356	1.04561
Peru	10	DENV1	wAlb	Peru	10	DENV1	wMel	2.97667	0.627183	4.75	0.0031*	0.4361	5.51727
Peru	10	DENV1	wAlb	Peru	10	DENV1	WT	-1.08083	0.627183	-1.72	1	-3.6214	1.45977
Peru	10	DENV1	wAlb	Peru	10	DENV2	wAlb	-1.49167	0.627183	-2.38	0.9802	-4.0323	1.04894
Peru	10	DENV1	wAlb	Peru	10	DENV2	wMel	3.54167	0.627183	5.65	<.0001*	1.0011	6.08227
Peru	10	DENV1	wAlb	Peru	10	DENV2	WT	-0.56750	0.627183	-0.90	1	-3.1081	1.97311
Peru	10	DENV1	wAlb	Peru	15	DENV1	wAlb	0.03833	0.627183	0.06	1	-2.5023	2.57894
Peru	10	DENV1	wAlb	Peru	15	DENV1	wMel	1.94333	0.627183	3.1	0.5819	-0.5973	4.48394
Peru	10	DENV1	wAlb	Peru	15	DENV1	WT	-1.36000	0.627183	-2.17	0.9965	-3.9006	1.18061
Peru	10	DENV1	wAlb	Peru	15	DENV2	wAlb	-1.03333	0.627183	-1.65	1	-3.5739	1.50727
Peru	10	DENV1	wAlb	Peru	15	DENV2	wMel	2.22917	0.627183	3.55	0.2283	-0.3114	4.76977
Peru	10	DENV1	wAlb	Peru	15	DENV2	WT	-1.28583	0.627183	-2.05	0.999	-3.8264	1.25477
Peru	10	DENV1	wMel	Peru	10	DENV1	WT	-4.05750	0.627183	-6.47	<.0001*	-6.5981	-1.51689
Peru	10	DENV1	wMel	Peru	10	DENV2	wAlb	-4.46833	0.627183	-7.12	<.0001*	-7.0089	-1.92773
Peru	10	DENV1	wMel	Peru	10	DENV2	wMel	0.565	0.627183	0.9	1	-1.9756	3.10561
Peru	10	DENV1	wMel	Peru	10	DENV2	WT	-3.54417	0.627183	-5.65	<.0001*	-6.0848	-1.00356
Peru	10	DENV1	wMel	Peru	15	DENV1	wAlb	-2.93833	0.627183	-4.68	0.0040*	-5.4789	-0.39773
Peru	10	DENV1	wMel	Peru	15	DENV1	wMel	-1.03333	0.627183	-1.65	1	-3.5739	1.50727
Peru	10	DENV1	wMel	Peru	15	DENV1	WT	-4.33667	0.627183	-6.91	<.0001*	-6.8773	-1.79606
Peru	10	DENV1	wMel	Peru	15	DENV2	wAlb	-4.01000	0.627183	-6.39	<.0001*	-6.5506	-1.46939
Peru	10	DENV1	wMel	Peru	15	DENV2	wMel	-0.74750	0.627183	-1.19	1	-3.2881	1.79311
Peru	10	DENV1	wMel	Peru	15	DENV2	WT	-4.26250	0.627183	-6.80	<.0001*	-6.8031	-1.72189
Peru	10	DENV1	WT	Peru	10	DENV2	wAlb	-0.41083	0.627183	-0.66	1	-2.9514	2.12977
Peru	10	DENV1	WT	Peru	10	DENV2	wMel	4.6225	0.627183	7.37	<.0001*	2.0819	7.16311
Peru	10	DENV1	WT	Peru	10	DENV2	WT	0.51333	0.627183	0.82	1	-2.0273	3.05394
Peru	10	DENV1	WT	Peru	15	DENV1	wAlb	1.11917	0.627183	1.78	1	-1.4214	3.65977
Peru	10	DENV1	WT	Peru	15	DENV1	wMel	3.02417	0.627183	4.82	0.0022*	0.4836	5.56477
Peru	10	DENV1	WT	Peru	15	DENV1	WT	-0.27917	0.627183	-0.45	1	-2.8198	2.26144
Peru	10	DENV1	WT	Peru	15	DENV2	wAlb	0.0475	0.627183	0.08	1	-2.4931	2.58811
Peru	10	DENV1	WT	Peru	15	DENV2	wMel	3.31	0.627183	5.28	0.0002*	0.7694	5.85061
Peru	10	DENV1	WT	Peru	15	DENV2	WT	-0.20500	0.627183	-0.33	1	-2.7456	2.33561
Peru	10	DENV2	wAlb	Peru	10	DENV2	wMel	5.03333	0.627183	8.03	<.0001*	2.4927	7.57394
Peru	10	DENV2	wAlb	Peru	10	DENV2	WT	0.92417	0.627183	1.47	1	-1.6164	3.46477
Peru	10	DENV2	wAlb	Peru	15	DENV1	wAlb	1.53	0.627183	2.44	0.9699	-1.0106	4.07061
Peru	10	DENV2	wAlb	Peru	15	DENV1	wMel	3.435	0.627183	5.48	<.0001*	0.8944	5.97561
Peru	10	DENV2	wAlb	Peru	15	DENV1	WT	0.13167	0.627183	0.21	1	-2.4089	2.67227
Peru	10	DENV2	wAlb	Peru	15	DENV2	wAlb	0.45833	0.627183	0.73	1	-2.0823	2.99894
Peru	10	DENV2	wAlb	Peru	15	DENV2	wMel	3.72083	0.627183	5.93	<.0001*	1.1802	6.26144
Peru	10	DENV2	wAlb	Peru	15	DENV2	WT	0.20583	0.627183	0.33	1	-2.3348	2.74644
Peru	10	DENV2	wMel	Peru	10	DENV2	WT	-4.10917	0.627183	-6.55	<.0001*	-6.6498	-1.56856
Peru	10	DENV2	wMel	Peru	15	DENV1	wAlb	-3.50333	0.627183	-5.59	<.0001*	-6.0439	-0.96273
Peru	10	DENV2	wMel	Peru	15	DENV1	wMel	-1.59833	0.627183	-2.55	0.9422	-4.1389	0.94227
Peru	10	DENV2	wMel	Peru	15	DENV1	WT	-4.90167	0.627183	-7.82	<.0001*	-7.4423	-2.36106
Peru	10	DENV2	wMel	Peru	15	DENV2	wAlb	-4.57500	0.627183	-7.29	<.0001*	-7.1156	-2.03439
Peru	10	DENV2	wMel	Peru	15	DENV2	wMel	-1.31250	0.627183	-2.09	0.9984	-3.8531	1.22811
Peru	10	DENV2	wMel	Peru	15	DENV2	WT	-4.82750	0.627183	-7.70	<.0001*	-7.3681	-2.28689
Peru	10	DENV2	WT	Peru	15	DENV1	wAlb	0.60583	0.627183	0.97	1	-1.9348	3.14644
Peru	10	DENV2	WT	Peru	15	DENV1	wMel	2.51083	0.627183	4	0.0589	-0.0298	5.05144
Peru	10	DENV2	WT	Peru	15	DENV1	WT	-0.79250	0.627183	-1.26	1	-3.3331	1.74811
Peru	10	DENV2	WT	Peru	15	DENV2	wAlb	-0.46583	0.627183	-0.74	1	-3.0064	2.07477
Peru	10	DENV2	WT	Peru	15	DENV2	wMel	2.79667	0.627183	4.46	0.0105*	0.2561	5.33727
Peru	10	DENV2	WT	Peru	15	DENV2	WT	-0.71833	0.627183	-1.15	1	-3.2589	1.82227
Peru	15	DENV1	wAlb	Peru	15	DENV1	wMel	1.905	0.627183	3.04	0.6352	-0.6356	4.44561
Peru	15	DENV1	wAlb	Peru	15	DENV1	WT	-1.39833	0.627183	-2.23	0.9939	-3.9389	1.14227
Peru	15	DENV1	wAlb	Peru	15	DENV2	wAlb	-1.07167	0.627183	-1.71	1	-3.6123	1.46894
Peru	15	DENV1	wAlb	Peru	15	DENV2	wMel	2.19083	0.627183	3.49	0.2661	-0.3498	4.73144
Peru	15	DENV1	wAlb	Peru	15	DENV2	WT	-1.32417	0.627183	-2.11	0.998	-3.8648	1.21644
Peru	15	DENV1	wMel	Peru	15	DENV1	WT	-3.30333	0.627183	-5.27	0.0003*	-5.8439	-0.76273
Peru	15	DENV1	wMel	Peru	15	DENV2	wAlb	-2.97667	0.627183	-4.75	0.0031*	-5.5173	-0.43606
Peru	15	DENV1	wMel	Peru	15	DENV2	wMel	0.28583	0.627183	0.46	1	-2.2548	2.82644
Peru	15	DENV1	wMel	Peru	15	DENV2	WT	-3.22917	0.627183	-5.15	0.0005*	-5.7698	-0.68856
Peru	15	DENV1	WT	Peru	15	DENV2	wAlb	0.32667	0.627183	0.52	1	-2.2139	2.86727
Peru	15	DENV1	WT	Peru	15	DENV2	wMel	3.58917	0.627183	5.72	<.0001*	1.0486	6.12977
Peru	15	DENV1	WT	Peru	15	DENV2	WT	0.07417	0.627183	0.12	1	-2.4664	2.61477
Peru	15	DENV2	wAlb	Peru	15	DENV2	wMel	3.2625	0.627183	5.2	0.0004*	0.7219	5.80311
Peru	15	DENV2	wAlb	Peru	15	DENV2	WT	-0.25250	0.627183	-0.40	1	-2.7931	2.28811
Peru	15	DENV2	wMel	Peru	15	DENV2	WT	-3.51500	0.627183	-5.60	<.0001*	-6.0556	-0.97439
